# Supplementary material for: A general model-based causal inference method overcomes the curse of synchrony and indirect effect
Source: Nat Commun. 2023 Jul 24;14:4287. doi: 10.1038/s41467-023-39983-4 (PMC10366229; doi:10.1038/s41467-023-39983-4)
Supplement: Supplementary file 4 — Supplementary Data1 [file 41467_2023_39983_MOESM4_ESM.xlsx]

## Sheet: Kim-Forger
	Kim-Forger model																							cAMP oscillator
		(1) 1D regulations				(2) 2D regulations																			(1) 1D regulations				(2) 2D regulations						(3) 3D regulations
		(C, T)	+	-		(C1, C2, T)	(+,+)	(+,-)	(+,-)	(-,-)															(C, T)	+	-		(C1, C2, T)	(+,+)	(+,-)	(+,-)	(-,-)		(C1, C2, C3, T)	(+,+,+)	(+,+,-)	(+,-,+)	(+,-,-)	(-,+,+)	(-,+,-)	(+,-,+)	(+,-,-)
		( M, P_c)	1	0		( M, P_c, P)	1	0.07	1	0															( ACA, PKA)	0.38	0.03		( ACA, PKA, ERK2)	0.05	0.84	0	0.4		( ACA, PKA, ERK2, RegA)	0.06	1	0	1	0.53	1	0.2	1
		( M, P)	0.08	0		( M, P, P_c)	1	1	0	0															( ACA, ERK2)	0.42	0.01		( ACA, PKA, RegA)	0.06	0	0.67	0.79		( ACA, PKA, ERK2, cAMPi)	0.81	0.75	0.93	0.83	0.27	0.01	0.49	0.03
		( P_c, M)	0.01	0.13		( P_c, P, M)	0.01	1	0.09	1															( ACA, RegA)	0	0.63		( ACA, PKA, cAMPi)	0.8	0.88	0.02	0.02		( ACA, PKA, ERK2, cAMPe)	1	1	1	1	0.04	0	0.33	0.21
		( P_c, P)	1	0																					( ACA, cAMPi)	0.84	0		( ACA, PKA, cAMPe)	1	1	0.01	0.25		( ACA, PKA, ERK2, CAR1)	0.6	0.56	0.66	0.58	0.13	0	0.3	0.07
		( P, M)	0.01	1																					( ACA, cAMPe)	1	0.01		( ACA, PKA, CAR1)	0.56	0.53	0	0.05		( ACA, PKA, RegA, ERK2)	0.21	0.12	0.9	0.75	0.02	0.01	0.5	0.64
		( P, P_c)	0	0																					( ACA, CAR1)	0.42	0		( ACA, ERK2, PKA)	0.55	0.34	0.5	0.02		( ACA, PKA, RegA, cAMPi)	0.56	1	0.84	1	0	0.31	0.02	0.68
																									( PKA, ACA)	0	0.5		( ACA, ERK2, RegA)	0	1	0.4	1		( ACA, PKA, RegA, cAMPe)	1	1	1	1	0.01	0	0.21	0.35
																									( PKA, ERK2)	0	0.44		( ACA, ERK2, cAMPi)	0.92	0.77	0.39	0.01		( ACA, PKA, RegA, CAR1)	0.52	0.6	0.67	0.49	0	0.01	0.09	0.31
																									( PKA, RegA)	0.06	0.04		( ACA, ERK2, cAMPe)	1	1	0.15	0.01		( ACA, PKA, cAMPi, ERK2)	0.14	0.25	0.79	0.87	0	0.06	0.75	0.5
	Frzilator																								( PKA, cAMPi)	0.04	0.02		( ACA, ERK2, CAR1)	0.59	0.48	0.1	0.02		( ACA, PKA, cAMPi, RegA)	0.1	0.4	0.04	0.03	0.81	0.74	0.58	0.69
																									( PKA, cAMPe)	0.01	0.3		( ACA, RegA, PKA)	0.34	0.71	0.03	0.42		( ACA, PKA, cAMPi, cAMPe)	1	1	1	1	0	0.01	0.24	0.21
		(1) 1D regulations				(2) 2D regulations																			( PKA, CAR1)	0.01	0.06		( ACA, RegA, ERK2)	0.72	0.25	0.04	0.07		( ACA, PKA, cAMPi, CAR1)	0.66	0.46	0.55	0.6	0	0	0.44	0.07
																									( ERK2, ACA)	0.1	0.02		( ACA, RegA, cAMPi)	0.81	1	0	0.48		( ACA, PKA, cAMPe, ERK2)	0.14	0.18	0.9	0.85	0.08	0.01	0.77	0.47
		(C, T)	+	-		(C1, C2, T)	(+,+)	(+,-)	(+,-)	(-,-)															( ERK2, PKA)	0.47	0.02		( ACA, RegA, cAMPe)	1	1	0.04	0.06		( ACA, PKA, cAMPe, RegA)	0.08	0.64	0.01	0.46	0.77	0.84	0.61	0.68
		(f,c)	1	0		(f,c,e)	1	0.04	1	0															( ERK2, RegA)	0	1		( ACA, RegA, CAR1)	0.61	0.41	0.04	0.03		( ACA, PKA, cAMPe, cAMPi)	0.79	0.81	0.9	0.88	0.34	0.02	0.21	0.03
		(f,e)	0.1	0		(f,e,c)	1	1	0	0															( ERK2, cAMPi)	0.75	0.01		( ACA, cAMPi, PKA)	1	0.3	1	0.01		( ACA, PKA, cAMPe, CAR1)	1	0.23	1	0.47	1	0	1	0.06
		(c,f)	0	0.02		(c,e,f)	0	1	0	1															( ERK2, cAMPe)	0.41	0.02		( ACA, cAMPi, ERK2)	0.3	0.58	0	0.06		( ACA, PKA, CAR1, ERK2)	0.2	0.07	1	0.79	0.05	0.01	1	0.44
		(c,e)	1	0																					( ERK2, CAR1)	0.27	0.01		( ACA, cAMPi, RegA)	0.04	0.07	0.72	0.72		( ACA, PKA, CAR1, RegA)	0.08	0.59	0.01	0.41	0.77	0.86	0.61	0.72
		(e,f)	0	1																					( RegA, ACA)	0.08	0.04		( ACA, cAMPi, cAMPe)	1	1	0	0.05		( ACA, PKA, CAR1, cAMPi)	0.79	0.73	0.9	0.87	0.28	0.01	0.31	0.03
		(e,c)	0	0																					( RegA, PKA)	0.02	0.56		( ACA, cAMPi, CAR1)	0.63	0.47	0.01	0.01		( ACA, PKA, CAR1, cAMPe)	1	1	1	1	0.01	0	0.25	0.21
																									( RegA, ERK2)	0.05	0.05		( ACA, cAMPe, PKA)	0.56	0.32	0.75	0.02		( ACA, ERK2, RegA, PKA)	0.51	0.84	0.33	0.65	0.35	0.63	0.01	0.39
																									( RegA, cAMPi)	0	0.74		( ACA, cAMPe, ERK2)	0.58	0.6	0.16	0.01		( ACA, ERK2, RegA, cAMPi)	0.9	1	0.77	1	0.27	0.65	0	0.41
																									( RegA, cAMPe)	0.07	0.08		( ACA, cAMPe, RegA)	0	0.66	0.65	0.73		( ACA, ERK2, RegA, cAMPe)	1	1	1	1	0.26	0.13	0.04	0.03
	Goodwin oscillator																								( RegA, CAR1)	0.05	0.08		( ACA, cAMPe, cAMPi)	0.9	0.83	0.27	0.01		( ACA, ERK2, RegA, CAR1)	0.71	0.57	0.64	0.51	0.28	0.15	0.02	0.06
																									( cAMPi, ACA)	0	0.08		( ACA, cAMPe, CAR1)	1	0.29	1	0		( ACA, ERK2, cAMPi, PKA)	1	0.48	1	0.24	1	0.27	1	0
		(1) 1D regulations				(2) 2D regulations						(3) 3D regulations													( cAMPi, PKA)	1	0.01		( ACA, CAR1, PKA)	0.61	0.33	0.6	0.02		( ACA, ERK2, cAMPi, RegA)	0.02	0	1	1	0.51	0.22	1	1
																									( cAMPi, ERK2)	0.02	0.06		( ACA, CAR1, ERK2)	0.59	0.52	0.12	0.02		( ACA, ERK2, cAMPi, cAMPe)	1	1	1	1	0.03	0.28	0	0.03
		(C, T)	+	-		(C1, C2, T)	(+,+)	(+,-)	(+,-)	(-,-)		(C1, C2, C3, T)	(+,+,+)	(+,+,-)	(+,-,+)	(+,-,-)	(-,+,+)	(-,+,-)	(+,-,+)	(+,-,-)					( cAMPi, RegA)	0.05	0.09		( ACA, CAR1, RegA)	0	0.5	0.62	0.79		( ACA, ERK2, cAMPi, CAR1)	0.62	0.63	0.58	0.57	0.12	0.28	0.01	0.02
		( M, P_1)	1	0		( M, P_1, P_2)	1	0.11	1	0		( M, P_1, P_2, P_3)	1	0.5	1	0	1	0.43	1	0					( cAMPi, cAMPe)	0.01	0.05		( ACA, CAR1, cAMPi)	0.91	0.83	0.28	0.01		( ACA, ERK2, cAMPe, PKA)	0.69	0.48	0.53	0.34	0.67	0.35	0.63	0.01
		( M, P_2)	0.42	0		( M, P_1, P_3)	0.7	0	0.77	0		( M, P_1, P_3, P_2)	1	1	0.17	0.12	1	1	0	0					( cAMPi, CAR1)	0.03	0.01		( ACA, CAR1, cAMPe)	1	1	0.03	0.02		( ACA, ERK2, cAMPe, RegA)	0	0.24	1	1	0.48	0.38	1	1
		( M, P_3)	0.02	0		( M, P_2, P_1)	1	1	0	0		( M, P_2, P_3, P_1)	1	1	1	1	0	0.14	0	0.07					( cAMPe, ACA)	0.09	0.03		( PKA, ERK2, ACA)	0.01	0	0.83	0.5		( ACA, ERK2, cAMPe, cAMPi)	0.93	0.9	0.8	0.81	0.35	0.41	0.31	0.01
		( P_1, M)	0	0		( M, P_2, P_3)	1	0.02	1	0		( P_1, P_2, P_3, M)	0	1	0.83	1	0	1	0.04	1					( cAMPe, PKA)	0.5	0.01		( PKA, ERK2, RegA)	0.05	1	0	1		( ACA, ERK2, cAMPe, CAR1)	1	0.43	1	0.47	1	0.13	1	0.01
		( P_1, P_2)	1	0		( M, P_3, P_1)	1	1	0	0.01															( cAMPe, ERK2)	0.31	0.01		( PKA, ERK2, cAMPi)	0.55	0.04	0.84	0.03		( ACA, ERK2, CAR1, PKA)	0.73	0.47	0.56	0.38	0.6	0.33	0.5	0
		( P_1, P_3)	0.61	0		( M, P_3, P_2)	0.71	0.72	0	0															( cAMPe, RegA)	0	0.57		( PKA, ERK2, cAMPe)	0.24	0.01	0.7	0.35		( ACA, ERK2, CAR1, RegA)	0	0.16	1	1	0.47	0.33	1	1
		( P_2, M)	0	0.09		( P_1, P_2, M)	0	0.78	0	0.14															( cAMPe, cAMPi)	0.7	0.02		( PKA, ERK2, CAR1)	0.31	0.02	0.52	0.1		( ACA, ERK2, CAR1, cAMPi)	0.93	0.91	0.78	0.8	0.33	0.45	0.28	0.01
		( P_2, P_1)	0	0		( P_1, P_2, P_3)	1	0.35	1	0															( cAMPe, CAR1)	1	0		( PKA, RegA, ACA)	0	0.01	0.54	0.65		( ACA, ERK2, CAR1, cAMPe)	1	1	1	1	0.09	0.24	0.04	0.01
		( P_2, P_3)	1	0		( P_1, P_3, M)	0	1	0	1															( CAR1, ACA)	0.08	0.02		( PKA, RegA, ERK2)	0.01	0	0.5	0.73		( ACA, RegA, cAMPi, PKA)	1	0.32	1	0.73	1	0	1	0.26
		( P_3, M)	0	1		( P_1, P_3, P_2)	1	1	0	0															( CAR1, PKA)	0.51	0.01		( PKA, RegA, cAMPi)	0	0.62	0.01	0.9		( ACA, RegA, cAMPi, ERK2)	0.5	0.8	0.22	0.57	0.04	0.15	0.03	0.4
		( P_3, P_1)	0	0.27		( P_2, P_3, M)	0	1	0.04	1															( CAR1, ERK2)	0.19	0.01		( PKA, RegA, cAMPe)	0.02	0.03	0.35	0.64		( ACA, RegA, cAMPi, cAMPe)	1	1	1	1	0.01	0.06	0	0.24
		( P_3, P_2)	0	0		( P_2, P_3, P_1)	0	0.38	0	0.39															( CAR1, RegA)	0	0.59		( PKA, RegA, CAR1)	0.01	0.05	0.16	0.25		( ACA, RegA, cAMPi, CAR1)	0.59	0.69	0.61	0.45	0.01	0.03	0.02	0.22
																									( CAR1, cAMPi)	0.66	0.01		( PKA, cAMPi, ACA)	0	0.03	0.68	0.55		( ACA, RegA, cAMPe, PKA)	0.57	0.35	0.84	0.67	0.57	0.01	0.81	0.36
																									( CAR1, cAMPe)	0.05	0.02		( PKA, cAMPi, ERK2)	0	0.03	0.65	0.51		( ACA, RegA, cAMPe, ERK2)	0.72	0.77	0.35	0.47	0.38	0.06	0.12	0.05
																													( PKA, cAMPi, RegA)	0.12	0.62	0.03	0.09		( ACA, RegA, cAMPe, cAMPi)	0.85	0.83	1	1	0.05	0	0.63	0.5
	Goldbeter																												( PKA, cAMPi, cAMPe)	0	0.04	0.7	0.37		( ACA, RegA, cAMPe, CAR1)	1	0.54	1	0.27	1	0.01	1	0.04
																													( PKA, cAMPi, CAR1)	0.01	0.04	0.37	0.11		( ACA, RegA, CAR1, PKA)	0.68	0.36	0.84	0.71	0.46	0.01	0.71	0.36
		(1) 1D regulations				(2) 2D regulations						(3) 3D regulations																	( PKA, cAMPe, ACA)	0.03	0	0.82	0.51		( ACA, RegA, CAR1, ERK2)	0.79	0.73	0.38	0.39	0.45	0.07	0.09	0.06
																													( PKA, cAMPe, ERK2)	0.06	0	0.9	0.39		( ACA, RegA, CAR1, cAMPi)	0.85	0.82	1	1	0.08	0	0.57	0.5
		(C, T)	+	-		(C1, C2, T)	(+,+)	(+,-)	(+,-)	(-,-)		(C1, C2, C3, T)	(+,+,+)	(+,+,-)	(+,-,+)	(+,-,-)	(-,+,+)	(-,+,-)	(+,-,+)	(+,-,-)									( PKA, cAMPe, RegA)	0.07	0.66	0	0.72		( ACA, RegA, CAR1, cAMPe)	1	1	1	1	0.12	0.04	0.04	0.06
		( PER_mRNA, PER_0)	0.81	0.09		( PER_mRNA, PER_0, PER_1)	0.89	0.57	0.97	0.1		( PER_mRNA, PER_0, PER_1, PER_2)	0.89	0.84	0.86	0.34	0.79	0.73	0.78	0.01									( PKA, cAMPe, cAMPi)	0.56	0.03	0.84	0.02		( ACA, cAMPi, cAMPe, PKA)	1	1	0.54	0.29	1	1	0.39	0
		( PER_mRNA, PER_1)	0.62	0.15		( PER_mRNA, PER_0, PER_2)	0.79	0.41	0.74	0.01		( PER_mRNA, PER_0, PER_1, PER_n)	0.76	0.69	0.76	0.08	0.7	0.57	0.58	0.01									( PKA, cAMPe, CAR1)	1	0	1	0.03		( ACA, cAMPi, cAMPe, ERK2)	0.28	0.43	0.76	0.73	0.12	0.01	0.56	0.11
		( PER_mRNA, PER_2)	0.54	0.12		( PER_mRNA, PER_0, PER_n)	0.5	0.08	0.68	0		( PER_mRNA, PER_0, PER_2, PER_1)	1	0.88	0.51	0.59	1	0.86	0.07	0.24									( PKA, CAR1, ACA)	0.03	0	1	0.47		( ACA, cAMPi, cAMPe, RegA)	0.03	0.63	0.03	0.45	0.78	0.84	0.63	0.73
		( PER_mRNA, PER_n)	0.14	0.09		( PER_mRNA, PER_1, PER_0)	1	0.72	0.03	0.16		( PER_mRNA, PER_0, PER_2, PER_n)	1	0.61	1	0.08	1	0.36	1	0.02									( PKA, CAR1, ERK2)	0.05	0	1	0.37		( ACA, cAMPi, cAMPe, CAR1)	1	0.28	1	0.47	1	0	1	0.02
		( PER_0, PER_mRNA)	0.06	0.14		( PER_mRNA, PER_1, PER_2)	0.9	0.37	0.88	0.04		( PER_mRNA, PER_0, PER_n, PER_1)	0.95	0.89	0.47	0.62	0.98	0.84	0.1	0.3									( PKA, CAR1, RegA)	0.07	0.77	0	0.61		( ACA, cAMPi, CAR1, PKA)	1	1	0.61	0.3	1	1	0.31	0
		( PER_0, PER_1)	0.92	0.21		( PER_mRNA, PER_1, PER_n)	0.82	0.06	0.7	0.01		( PER_mRNA, PER_0, PER_n, PER_2)	0.81	0.84	0.6	0.35	0.89	0.67	0.14	0.03									( PKA, CAR1, cAMPi)	0.58	0.04	0.78	0.02		( ACA, cAMPi, CAR1, ERK2)	0.35	0.39	0.87	0.67	0.06	0.02	0.75	0.1
		( PER_0, PER_2)	0.79	0.17		( PER_mRNA, PER_2, PER_0)	0.93	0.76	0.03	0.22		( PER_mRNA, PER_1, PER_2, PER_0)	1	1	0.9	0.8	0.01	0.79	0.1	0.36									( PKA, CAR1, cAMPe)	0.03	0.01	0.48	0.34		( ACA, cAMPi, CAR1, RegA)	0.03	0.6	0.03	0.39	0.77	0.87	0.68	0.74
		( PER_0, PER_n)	0.61	0.05		( PER_mRNA, PER_2, PER_1)	0.88	0.62	0.08	0.24		( PER_mRNA, PER_1, PER_2, PER_n)	1	0.69	1	0.08	1	0.38	1	0.01									( ERK2, RegA, ACA)	0.48	0.03	0.11	0.08		( ACA, cAMPi, CAR1, cAMPe)	1	1	1	1	0.02	0	0.19	0.03
		( PER_1, PER_mRNA)	0.07	0.34		( PER_mRNA, PER_2, PER_n)	1	0.07	1	0.01		( PER_mRNA, PER_1, PER_n, PER_0)	1	1	0.88	0.82	0.01	0.68	0.13	0.44									( ERK2, RegA, PKA)	0.5	0.77	0.03	0.4		( ACA, cAMPe, CAR1, PKA)	0.72	0.56	0.66	0.34	0.72	0.6	0.46	0.02
		( PER_1, PER_0)	0.12	0.31		( PER_mRNA, PER_n, PER_0)	0.9	0.76	0.03	0.33		( PER_mRNA, PER_1, PER_n, PER_2)	1	0.88	0.53	0.37	1	0.73	0.18	0.05									( ERK2, RegA, cAMPi)	0.73	0.92	0	0.63		( ACA, cAMPe, CAR1, ERK2)	0.53	0.6	0.72	0.66	0.17	0.28	0.11	0.02
		( PER_1, PER_2)	0.88	0.2		( PER_mRNA, PER_n, PER_1)	0.63	0.67	0.08	0.31		( PER_mRNA, PER_2, PER_n, PER_0)	0.96	0.94	0.89	0.82	0.02	0.51	0.32	0.45									( ERK2, RegA, cAMPe)	0.57	0.29	0.08	0.09		( ACA, cAMPe, CAR1, RegA)	0.01	0.44	0.54	0.5	0.75	0.79	0.83	0.81
		( PER_1, PER_n)	0.74	0.03		( PER_mRNA, PER_n, PER_2)	0.68	0.38	0.29	0.09		( PER_mRNA, PER_2, PER_n, PER_1)	0.75	0.79	0.57	0.64	0.05	0.74	0.27	0.32									( ERK2, RegA, CAR1)	0.53	0.27	0.06	0.08		( ACA, cAMPe, CAR1, cAMPi)	0.92	0.9	0.86	0.86	0.26	0.32	0.29	0.02
		( PER_2, PER_mRNA)	0.06	0.66		( PER_0, PER_1, PER_mRNA)	0.06	0.5	0.08	0.26		( PER_0, PER_1, PER_2, PER_mRNA)	0.05	0.7	0.52	0.37	0.06	0.64	0.14	0.74									( ERK2, cAMPi, ACA)	0.03	0.45	0	0.08		( PKA, ERK2, RegA, ACA)	0.25	0.01	0.02	0	0.85	0.87	0.65	0.74
		( PER_2, PER_0)	0.05	0.45		( PER_0, PER_1, PER_2)	0.88	0.77	0.92	0.05		( PER_0, PER_1, PER_2, PER_n)	1	0.7	1	0.67	1	0.34	1	0.01									( ERK2, cAMPi, PKA)	1	0.44	1	0.01		( PKA, ERK2, RegA, cAMPi)	0.28	0.75	0	0.41	0.78	0.98	0.02	0.74
		( PER_2, PER_1)	0.22	0.41		( PER_0, PER_1, PER_n)	0.81	0.57	0.75	0		( PER_0, PER_1, PER_n, PER_mRNA)	0.02	1	0.08	1	0.04	1	0.12	1									( ERK2, cAMPi, RegA)	0.03	0.01	1	1		( PKA, ERK2, RegA, cAMPe)	0.36	0.2	0.01	0.02	0.69	0.69	0.28	0.52
		( PER_2, PER_n)	1	0.05		( PER_0, PER_2, PER_mRNA)	0.05	0.51	0.06	0.7		( PER_0, PER_1, PER_n, PER_2)	1	0.85	0.77	0.85	1	0.74	0.18	0.08									( ERK2, cAMPi, cAMPe)	0.21	0.71	0.02	0.07		( PKA, ERK2, RegA, CAR1)	0.31	0.28	0.01	0.05	0.63	0.48	0.11	0.36
		( PER_n, PER_mRNA)	0.04	1		( PER_0, PER_2, PER_1)	1	0.88	0.08	0.31		( PER_0, PER_2, PER_n, PER_mRNA)	0.02	1	0.05	1	0.05	1	0.52	1									( ERK2, cAMPi, CAR1)	0.36	0.46	0.04	0.04		( PKA, ERK2, cAMPi, ACA)	0.03	0.28	0	0.03	0.87	0.84	0.85	0.67
		( PER_n, PER_0)	0.06	0.49		( PER_0, PER_2, PER_n)	1	0.48	1	0.01		( PER_0, PER_2, PER_n, PER_1)	1	1	0.94	0.88	0.07	0.56	0.27	0.37									( ERK2, cAMPe, ACA)	0.17	0.2	0.23	0.03		( PKA, ERK2, cAMPi, RegA)	0.08	0.16	1	1	0.02	0.01	1	1
		( PER_n, PER_1)	0.22	0.51		( PER_0, PER_n, PER_mRNA)	0.04	1	0.04	1		( PER_1, PER_2, PER_n, PER_mRNA)	0.04	1	0.12	1	0.09	1	0.49	1									( ERK2, cAMPe, PKA)	0.68	0.35	0.48	0.02		( PKA, ERK2, cAMPi, cAMPe)	0.17	0.44	0	0.01	0.6	0.69	0.52	0.27
		( PER_n, PER_2)	0.52	0.22		( PER_0, PER_n, PER_1)	0.91	0.9	0.08	0.38		( PER_1, PER_2, PER_n, PER_0)	0.02	0.8	0.98	0.8	0.14	0.64	0.39	0.58									( ERK2, cAMPe, RegA)	0	0.33	1	1		( PKA, ERK2, cAMPi, CAR1)	0.31	0.27	0	0.02	0.49	0.59	0.53	0.08
						( PER_0, PER_n, PER_2)	0.83	0.78	0.34	0.08																			( ERK2, cAMPe, cAMPi)	0.84	0.7	0.67	0.01		( PKA, ERK2, cAMPe, ACA)	0.09	0.1	0.05	0	0.83	0.88	0.73	0.65
						( PER_1, PER_2, PER_mRNA)	0.04	0.6	0.14	0.67																			( ERK2, cAMPe, CAR1)	1	0.12	1	0.01		( PKA, ERK2, cAMPe, RegA)	0.06	0.45	1	1	0	0.22	1	1
						( PER_1, PER_2, PER_0)	0.04	0.96	0.08	0.38																			( ERK2, CAR1, ACA)	0.2	0.18	0.12	0.04		( PKA, ERK2, cAMPe, cAMPi)	0.71	0.45	0.46	0.01	0.88	0.74	0.64	0.03
						( PER_1, PER_2, PER_n)	1	0.65	1	0.01																			( ERK2, CAR1, PKA)	0.66	0.41	0.52	0.02		( PKA, ERK2, cAMPe, CAR1)	1	0.08	1	0	1	0.37	1	0.07
						( PER_1, PER_n, PER_mRNA)	0.03	1	0.12	1																			( ERK2, CAR1, RegA)	0	0.26	1	1		( PKA, ERK2, CAR1, ACA)	0.08	0.07	0.02	0	1	0.8	1	0.6
						( PER_1, PER_n, PER_0)	0.06	0.94	0.11	0.43																			( ERK2, CAR1, cAMPi)	0.83	0.76	0.52	0.01		( PKA, ERK2, CAR1, RegA)	0.06	0.35	1	1	0	0.18	1	1
						( PER_1, PER_n, PER_2)	1	0.85	0.35	0.13																			( ERK2, CAR1, cAMPe)	0.28	0.6	0.08	0.05		( PKA, ERK2, CAR1, cAMPi)	0.56	0.45	0.36	0.02	0.88	0.79	0.58	0.03
						( PER_2, PER_n, PER_mRNA)	0.03	1	0.41	1																			( RegA, cAMPi, ACA)	0.07	0.14	0	0.32		( PKA, ERK2, CAR1, cAMPe)	0.24	0.24	0.04	0	0.52	0.74	0.41	0.28
						( PER_2, PER_n, PER_0)	0.03	0.81	0.37	0.47																			( RegA, cAMPi, PKA)	1	0.01	1	0.53		( PKA, RegA, cAMPi, ACA)	0	0.06	0	0.17	0.83	0.68	0.85	0.76
						( PER_2, PER_n, PER_1)	0.09	0.77	0.36	0.43																			( RegA, cAMPi, ERK2)	0.09	0.13	0.02	0.31		( PKA, RegA, cAMPi, ERK2)	0.02	0.07	0.01	0.21	0.84	0.54	0.7	0.63
																													( RegA, cAMPi, cAMPe)	0.05	0.13	0.01	0.53		( PKA, RegA, cAMPi, cAMPe)	0	0.03	0.01	0.31	0.52	0.28	0.61	0.56
																													( RegA, cAMPi, CAR1)	0.09	0.05	0.04	0.21		( PKA, RegA, cAMPi, CAR1)	0.01	0.01	0.03	0.21	0.5	0.12	0.51	0.33
																													( RegA, cAMPe, ACA)	0.47	0.1	0.06	0.05		( PKA, RegA, cAMPe, ACA)	0.22	0.03	0.03	0.01	0.77	0.66	0.82	0.77
																													( RegA, cAMPe, PKA)	0.43	0.03	0.73	0.42		( PKA, RegA, cAMPe, ERK2)	0.25	0.02	0.05	0.01	0.88	0.51	0.81	0.63
																													( RegA, cAMPe, ERK2)	0.68	0.06	0.2	0.07		( PKA, RegA, cAMPe, cAMPi)	0.27	0	0.81	0.42	0.73	0.02	0.97	0.8
																													( RegA, cAMPe, cAMPi)	0.71	0	0.91	0.65		( PKA, RegA, cAMPe, CAR1)	1	0	1	0.02	1	0.09	1	0.19
																													( RegA, cAMPe, CAR1)	1	0.04	1	0.03		( PKA, RegA, CAR1, ACA)	0.22	0.02	0.02	0	1	0.63	1	0.67
																													( RegA, CAR1, ACA)	0.48	0.09	0.1	0.05		( PKA, RegA, CAR1, ERK2)	0.28	0.02	0.05	0.01	1	0.49	1	0.55
																													( RegA, CAR1, PKA)	0.56	0.04	0.72	0.41		( PKA, RegA, CAR1, cAMPi)	0.21	0	0.74	0.42	0.73	0.02	0.97	0.83
																													( RegA, CAR1, ERK2)	0.68	0.06	0.13	0.07		( PKA, RegA, CAR1, cAMPe)	0.17	0.01	0.07	0.04	0.39	0.29	0.54	0.64
																													( RegA, CAR1, cAMPi)	0.65	0	0.92	0.7		( PKA, cAMPi, cAMPe, ACA)	0.03	0	0.31	0.04	0.82	0.86	0.77	0.68
																													( RegA, CAR1, cAMPe)	0.28	0.09	0.09	0.18		( PKA, cAMPi, cAMPe, ERK2)	0.05	0	0.38	0.06	0.81	0.7	0.85	0.51
																													( cAMPi, cAMPe, ACA)	0.1	0.02	0.56	0.09		( PKA, cAMPi, cAMPe, RegA)	0.1	0.82	0.49	0.68	0.04	0.59	0.03	0.63
																													( cAMPi, cAMPe, PKA)	1	1	0.42	0.01		( PKA, cAMPi, cAMPe, CAR1)	1	0	1	0.01	1	0.25	1	0.07
																													( cAMPi, cAMPe, ERK2)	0.16	0.02	0.76	0.05		( PKA, cAMPi, CAR1, ACA)	0.01	0	0.44	0.03	1	0.7	1	0.65
																													( cAMPi, cAMPe, RegA)	0.03	0.73	0.03	0.7		( PKA, cAMPi, CAR1, ERK2)	0.03	0	0.57	0.04	1	0.61	1	0.5
																													( cAMPi, cAMPe, CAR1)	1	0.01	1	0.01		( PKA, cAMPi, CAR1, RegA)	0.1	0.84	0.53	0.68	0.03	0.64	0.02	0.49
																													( cAMPi, CAR1, ACA)	0.08	0.02	0.71	0.09		( PKA, cAMPi, CAR1, cAMPe)	0.02	0	0.3	0.02	0.46	0.65	0.45	0.31
																													( cAMPi, CAR1, PKA)	1	1	0.43	0.01		( PKA, cAMPe, CAR1, ACA)	0.05	0.06	0.03	0	1	0.53	1	0.62
																													( cAMPi, CAR1, ERK2)	0.09	0.03	0.81	0.06		( PKA, cAMPe, CAR1, ERK2)	0.1	0.11	0.06	0.01	1	0.77	1	0.45
																													( cAMPi, CAR1, RegA)	0.05	0.74	0.06	0.68		( PKA, cAMPe, CAR1, RegA)	0.08	0.66	0.8	0.84	0.01	0.42	0.53	0.62
																													( cAMPi, CAR1, cAMPe)	0.04	0.02	0.47	0.06		( PKA, cAMPe, CAR1, cAMPi)	0.5	0.58	0.4	0.02	0.86	0.79	0.46	0.03
																													( cAMPe, CAR1, ACA)	0.13	0.18	0.09	0.04		( ERK2, RegA, cAMPi, ACA)	0.37	0.68	0.03	0.56	0.03	0.16	0.01	0.36
																													( cAMPe, CAR1, PKA)	0.67	0.47	0.52	0.01		( ERK2, RegA, cAMPi, PKA)	1	0.38	1	0.76	1	0	1	0.26
																													( cAMPe, CAR1, ERK2)	0.38	0.52	0.1	0.02		( ERK2, RegA, cAMPi, cAMPe)	0.42	0.7	0.27	0.61	0.04	0.07	0.03	0.37
																													( cAMPe, CAR1, RegA)	0	0.56	0.61	0.73		( ERK2, RegA, cAMPi, CAR1)	0.47	0.64	0.32	0.38	0.04	0.04	0.06	0.24
																													( cAMPe, CAR1, cAMPi)	0.81	0.75	0.45	0.02		( ERK2, RegA, cAMPe, ACA)	0.61	0.59	0.09	0.21	0.32	0.09	0.1	0.06
																																			( ERK2, RegA, cAMPe, PKA)	0.6	0.37	0.86	0.6	0.46	0.01	0.72	0.4
																																			( ERK2, RegA, cAMPe, cAMPi)	0.81	0.64	0.97	0.84	0.51	0	0.83	0.53
																																			( ERK2, RegA, cAMPe, CAR1)	1	0.37	1	0.12	1	0.03	1	0.05
																																			( ERK2, RegA, CAR1, ACA)	0.6	0.53	0.09	0.23	0.38	0.09	0.07	0.06
																																			( ERK2, RegA, CAR1, PKA)	0.68	0.37	0.85	0.68	0.46	0.01	0.66	0.45
																																			( ERK2, RegA, CAR1, cAMPi)	0.78	0.72	0.97	0.89	0.35	0	0.71	0.54
																																			( ERK2, RegA, CAR1, cAMPe)	0.37	0.69	0.31	0.46	0.16	0.06	0.08	0.1
																																			( ERK2, cAMPi, cAMPe, ACA)	0.15	0.12	0.64	0.66	0.11	0.01	0.42	0.11
																																			( ERK2, cAMPi, cAMPe, PKA)	1	1	0.56	0.3	1	1	0.32	0
																																			( ERK2, cAMPi, cAMPe, RegA)	0.02	0.41	0.02	0.25	1	1	1	1
																																			( ERK2, cAMPi, cAMPe, CAR1)	1	0.09	1	0.33	1	0.01	1	0.02
																																			( ERK2, cAMPi, CAR1, ACA)	0.12	0.1	0.62	0.62	0.05	0.01	0.65	0.1
																																			( ERK2, cAMPi, CAR1, PKA)	1	1	0.62	0.33	1	1	0.28	0
																																			( ERK2, cAMPi, CAR1, RegA)	0.02	0.38	0.01	0.16	1	1	1	1
																																			( ERK2, cAMPi, CAR1, cAMPe)	0.26	0.34	0.46	0.69	0.03	0.02	0.31	0.04
																																			( ERK2, cAMPe, CAR1, ACA)	0.24	0.36	0.32	0.43	0.12	0.26	0.09	0.03
																																			( ERK2, cAMPe, CAR1, PKA)	0.74	0.58	0.55	0.37	0.61	0.54	0.44	0.01
																																			( ERK2, cAMPe, CAR1, RegA)	0.01	0.22	0.41	0.28	1	1	1	1
																																			( ERK2, cAMPe, CAR1, cAMPi)	0.88	0.87	0.47	0.68	0.62	0.63	0.37	0.01
																																			( RegA, cAMPi, cAMPe, ACA)	0.36	0.03	0.53	0.17	0.05	0	0.49	0.45
																																			( RegA, cAMPi, cAMPe, PKA)	1	1	0.49	0	1	1	0.77	0.31
																																			( RegA, cAMPi, cAMPe, ERK2)	0.42	0.07	0.74	0.15	0.1	0.01	0.6	0.45
																																			( RegA, cAMPi, cAMPe, CAR1)	1	0.02	1	0.03	1	0.02	1	0.14
																																			( RegA, cAMPi, CAR1, ACA)	0.29	0.03	0.67	0.16	0.04	0.01	0.64	0.37
																																			( RegA, cAMPi, CAR1, PKA)	1	1	0.55	0	1	1	0.73	0.36
																																			( RegA, cAMPi, CAR1, ERK2)	0.39	0.07	0.8	0.14	0.06	0.03	0.77	0.35
																																			( RegA, cAMPi, CAR1, cAMPe)	0.15	0.06	0.33	0.08	0.04	0.05	0.44	0.49
																																			( RegA, cAMPe, CAR1, ACA)	0.44	0.34	0.42	0.09	0.09	0.26	0.09	0.09
																																			( RegA, cAMPe, CAR1, PKA)	0.67	0.52	0.41	0.01	0.85	0.76	0.6	0.45
																																			( RegA, cAMPe, CAR1, ERK2)	0.66	0.61	0.46	0.07	0.18	0.35	0.11	0.08
																																			( RegA, cAMPe, CAR1, cAMPi)	0.75	0.72	0.19	0	0.94	0.94	0.77	0.61
																																			( cAMPi, cAMPe, CAR1, ACA)	0.09	0.26	0.05	0.01	0.62	0.32	0.67	0.11
																																			( cAMPi, cAMPe, CAR1, PKA)	1	1	1	1	0.61	0.46	0.26	0
																																			( cAMPi, cAMPe, CAR1, ERK2)	0.16	0.38	0.06	0.02	0.86	0.59	0.77	0.11
																																			( cAMPi, cAMPe, CAR1, RegA)	0.03	0.65	0.79	0.84	0.04	0.37	0.64	0.66
