# Supplementary material for: A general model-based causal inference method overcomes the curse of synchrony and indirect effect
Source: Nat Commun. 2023 Jul 24;14:4287. doi: 10.1038/s41467-023-39983-4 (PMC10366229; doi:10.1038/s41467-023-39983-4)
Supplement: Supplementary file 6 — Source Data [file 41467_2023_39983_MOESM6_ESM.xlsx]

## Sheet: Figure 1
	Figure 1 a-b					Figure 1 c					Figure 1 d-f						Figure 1 g-i						Figure 1 j-l
		t	X	Y			t	X	Y			t	X1	X2	Y			t	X1	X2	Y			t	X1	X2	Y
		0	1	0			0	1	0			0	1	0	0			0	1	0	0			0	1	0	0
		0.01	0.998027	0.0940506			0.01	0.998027	-0.0940506			0.01	0.998027	0.0627905	0.0268348			0.01	0.998027	0.0627905	0.0251898			0.01	0.998027	0.0627905	0.0627789
		0.02	0.992115	0.186966			0.02	0.992115	-0.186966			0.02	0.992115	0.125333	0.055196			0.02	0.992115	0.125333	0.0486434			0.02	0.992115	0.125333	0.125304
		0.03	0.982287	0.277665			0.03	0.982287	-0.277665			0.03	0.982287	0.187381	0.0849712			0.03	0.982287	0.187381	0.0702682			0.03	0.982287	0.187381	0.187328
		0.04	0.968583	0.365227			0.04	0.968583	-0.365227			0.04	0.968583	0.24869	0.116059			0.04	0.968583	0.24869	0.0899884			0.04	0.968583	0.24869	0.248636
		0.05	0.951057	0.448617			0.05	0.951057	-0.448617			0.05	0.951057	0.309017	0.148324			0.05	0.951057	0.309017	0.107719			0.05	0.951057	0.309017	0.308962
		0.06	0.929776	0.527059			0.06	0.929776	-0.527059			0.06	0.929776	0.368125	0.181631			0.06	0.929776	0.368125	0.123388			0.06	0.929776	0.368125	0.36806
		0.07	0.904827	0.599883			0.07	0.904827	-0.599883			0.07	0.904827	0.425779	0.215847			0.07	0.904827	0.425779	0.136935			0.07	0.904827	0.425779	0.425697
		0.08	0.876307	0.666522			0.08	0.876307	-0.666522			0.08	0.876307	0.481754	0.250844			0.08	0.876307	0.481754	0.148308			0.08	0.876307	0.481754	0.481651
		0.09	0.844328	0.726537			0.09	0.844328	-0.726537			0.09	0.844328	0.535827	0.286494			0.09	0.844328	0.535827	0.15746			0.09	0.844328	0.535827	0.535712
		0.1	0.809017	0.779784			0.1	0.809017	-0.779784			0.1	0.809017	0.587785	0.322655			0.1	0.809017	0.587785	0.164358			0.1	0.809017	0.587785	0.587666
		0.11	0.770513	0.82627			0.11	0.770513	-0.82627			0.11	0.770513	0.637424	0.359177			0.11	0.770513	0.637424	0.168971			0.11	0.770513	0.637424	0.6373
		0.12	0.728969	0.866113			0.12	0.728969	-0.866113			0.12	0.728969	0.684547	0.395914			0.12	0.728969	0.684547	0.171283			0.12	0.728969	0.684547	0.684417
		0.13	0.684547	0.899547			0.13	0.684547	-0.899547			0.13	0.684547	0.728969	0.432724			0.13	0.684547	0.728969	0.171283			0.13	0.684547	0.728969	0.728831
		0.14	0.637424	0.926916			0.14	0.637424	-0.926916			0.14	0.637424	0.770513	0.46946			0.14	0.637424	0.770513	0.168972			0.14	0.637424	0.770513	0.770369
		0.15	0.587785	0.948678			0.15	0.587785	-0.948678			0.15	0.587785	0.809017	0.50598			0.15	0.587785	0.809017	0.164357			0.15	0.587785	0.809017	0.808867
		0.16	0.535827	0.965405			0.16	0.535827	-0.965405			0.16	0.535827	0.844328	0.54214			0.16	0.535827	0.844328	0.157459			0.16	0.535827	0.844328	0.844175
		0.17	0.481754	0.97778			0.17	0.481754	-0.97778			0.17	0.481754	0.876307	0.577798			0.17	0.481754	0.876307	0.148303			0.17	0.481754	0.876307	0.876154
		0.18	0.425779	0.986587			0.18	0.425779	-0.986587			0.18	0.425779	0.904827	0.612811			0.18	0.425779	0.904827	0.136927			0.18	0.425779	0.904827	0.904675
		0.19	0.368125	0.992455			0.19	0.368125	-0.992455			0.19	0.368125	0.929776	0.647039			0.19	0.368125	0.929776	0.123376			0.19	0.368125	0.929776	0.929623
		0.2	0.309017	0.996088			0.2	0.309017	-0.996088			0.2	0.309017	0.951057	0.680348			0.2	0.309017	0.951057	0.107705			0.2	0.309017	0.951057	0.950902
		0.21	0.24869	0.998149			0.21	0.24869	-0.998149			0.21	0.24869	0.968583	0.712606			0.21	0.24869	0.968583	0.0899733			0.21	0.24869	0.968583	0.968427
		0.22	0.187381	0.999184			0.22	0.187381	-0.999184			0.22	0.187381	0.982287	0.743687			0.22	0.187381	0.982287	0.0702523			0.22	0.187381	0.982287	0.98213
		0.23	0.125333	0.999618			0.23	0.125333	-0.999618			0.23	0.125333	0.992115	0.773466			0.23	0.125333	0.992115	0.0486188			0.23	0.125333	0.992115	0.991955
		0.24	0.0627905	0.999756			0.24	0.0627905	-0.999756			0.24	0.0627905	0.998027	0.801828			0.24	0.0627905	0.998027	0.0251573			0.24	0.0627905	0.998027	0.997866
		0.25	6.12323e-17	0.999784			0.25	6.12323e-17	-0.999784			0.25	6.12323e-17	1	0.828661			0.25	6.12323e-17	1	-4.04246e-05			0.25	6.12323e-17	1	0.999837
		0.26	-0.0627905	0.999769			0.26	-0.0627905	-0.999769			0.26	-0.0627905	0.998027	0.85386			0.26	-0.0627905	0.998027	-0.0268753			0.26	-0.0627905	0.998027	0.997863
		0.27	-0.125333	0.999657			0.27	-0.125333	-0.999657			0.27	-0.125333	0.992115	0.877326			0.27	-0.125333	0.992115	-0.0552411			0.27	-0.125333	0.992115	0.99195
		0.28	-0.187381	0.999282			0.28	-0.187381	-0.999282			0.28	-0.187381	0.982287	0.898966			0.28	-0.187381	0.982287	-0.0850243			0.28	-0.187381	0.982287	0.982122
		0.29	-0.24869	0.998392			0.29	-0.24869	-0.998392			0.29	-0.24869	0.968583	0.918691			0.29	-0.24869	0.968583	-0.116104			0.29	-0.24869	0.968583	0.968419
		0.3	-0.309017	0.996422			0.3	-0.309017	-0.996422			0.3	-0.309017	0.951057	0.936425			0.3	-0.309017	0.951057	-0.148359			0.3	-0.309017	0.951057	0.950894
		0.31	-0.368125	0.992743			0.31	-0.368125	-0.992743			0.31	-0.368125	0.929776	0.952099			0.31	-0.368125	0.929776	-0.181662			0.31	-0.368125	0.929776	0.929617
		0.32	-0.425779	0.986724			0.32	-0.425779	-0.986724			0.32	-0.425779	0.904827	0.96565			0.32	-0.425779	0.904827	-0.215883			0.32	-0.425779	0.904827	0.904671
		0.33	-0.481754	0.977735			0.33	-0.481754	-0.977735			0.33	-0.481754	0.876307	0.977025			0.33	-0.481754	0.876307	-0.250887			0.33	-0.481754	0.876307	0.876155
		0.34	-0.535827	0.965145			0.34	-0.535827	-0.965145			0.34	-0.535827	0.844328	0.986178			0.34	-0.535827	0.844328	-0.286537			0.34	-0.535827	0.844328	0.844181
		0.35	-0.587785	0.948324			0.35	-0.587785	-0.948324			0.35	-0.587785	0.809017	0.993075			0.35	-0.587785	0.809017	-0.322694			0.35	-0.587785	0.809017	0.808873
		0.36	-0.637424	0.92664			0.36	-0.637424	-0.92664			0.36	-0.637424	0.770513	0.997689			0.36	-0.637424	0.770513	-0.359215			0.36	-0.637424	0.770513	0.770369
		0.37	-0.684547	0.899462			0.37	-0.684547	-0.899462			0.37	-0.684547	0.728969	1			0.37	-0.684547	0.728969	-0.395956			0.37	-0.684547	0.728969	0.728824
		0.38	-0.728969	0.86617			0.38	-0.728969	-0.86617			0.38	-0.728969	0.684547	1			0.38	-0.728969	0.684547	-0.43277			0.38	-0.728969	0.684547	0.684401
		0.39	-0.770513	0.826388			0.39	-0.770513	-0.826388			0.39	-0.770513	0.637424	0.997689			0.39	-0.770513	0.637424	-0.469508			0.39	-0.770513	0.637424	0.637281
		0.4	-0.809017	0.779897			0.4	-0.809017	-0.779897			0.4	-0.809017	0.587785	0.993075			0.4	-0.809017	0.587785	-0.506025			0.4	-0.809017	0.587785	0.587647
		0.41	-0.844328	0.726594			0.41	-0.844328	-0.726594			0.41	-0.844328	0.535827	0.986177			0.41	-0.844328	0.535827	-0.54218			0.41	-0.844328	0.535827	0.535693
		0.42	-0.876307	0.666533			0.42	-0.876307	-0.666533			0.42	-0.876307	0.481754	0.977022			0.42	-0.876307	0.481754	-0.57783			0.42	-0.876307	0.481754	0.481628
		0.43	-0.904827	0.599922			0.43	-0.904827	-0.599922			0.43	-0.904827	0.425779	0.965648			0.43	-0.904827	0.425779	-0.612834			0.43	-0.904827	0.425779	0.425663
		0.44	-0.929776	0.527126			0.44	-0.929776	-0.527126			0.44	-0.929776	0.368125	0.952097			0.44	-0.929776	0.368125	-0.647055			0.44	-0.929776	0.368125	0.368016
		0.45	-0.951057	0.448667			0.45	-0.951057	-0.448667			0.45	-0.951057	0.309017	0.936423			0.45	-0.951057	0.309017	-0.680359			0.45	-0.951057	0.309017	0.308915
		0.46	-0.968583	0.365221			0.46	-0.968583	-0.365221			0.46	-0.968583	0.24869	0.918688			0.46	-0.968583	0.24869	-0.712617			0.46	-0.968583	0.24869	0.24859
		0.47	-0.982287	0.277622			0.47	-0.982287	-0.277622			0.47	-0.982287	0.187381	0.898962			0.47	-0.982287	0.187381	-0.743699			0.47	-0.982287	0.187381	0.187281
		0.48	-0.992115	0.186844			0.48	-0.992115	-0.186844			0.48	-0.992115	0.125333	0.877323			0.48	-0.992115	0.125333	-0.773483			0.48	-0.992115	0.125333	0.125231
		0.49	-0.998027	0.0938065			0.49	-0.998027	-0.0938065			0.49	-0.998027	0.0627905	0.853858			0.49	-0.998027	0.0627905	-0.801846			0.49	-0.998027	0.0627905	0.0626917
		0.5	-1	-0.000329079			0.5	-1	0.000329079			0.5	-1	1.22465e-16	0.828658			0.5	-1	1.22465e-16	-0.828678			0.5	-1	1.22465e-16	-9.32309e-05
		0.51	-0.998027	-0.094377			0.51	-0.998027	0.094377			0.51	-0.998027	-0.0627905	0.801823			0.51	-0.998027	-0.0627905	-0.853874			0.51	-0.998027	-0.0627905	-0.0628775
		0.52	-0.992115	-0.187228			0.52	-0.992115	0.187228			0.52	-0.992115	-0.125333	0.77346			0.52	-0.992115	-0.125333	-0.877335			0.52	-0.992115	-0.125333	-0.125412
		0.53	-0.982287	-0.27785			0.53	-0.982287	0.27785			0.53	-0.982287	-0.187381	0.74368			0.53	-0.982287	-0.187381	-0.898969			0.53	-0.982287	-0.187381	-0.18745
		0.54	-0.968583	-0.365287			0.54	-0.968583	0.365287			0.54	-0.968583	-0.24869	0.712601			0.54	-0.968583	-0.24869	-0.91869			0.54	-0.968583	-0.24869	-0.248749
		0.55	-0.951057	-0.448659			0.55	-0.951057	0.448659			0.55	-0.951057	-0.309017	0.680344			0.55	-0.951057	-0.309017	-0.936422			0.55	-0.951057	-0.309017	-0.309069
		0.56	-0.929776	-0.527162			0.56	-0.929776	0.527162			0.56	-0.929776	-0.368125	0.647035			0.56	-0.929776	-0.368125	-0.952095			0.56	-0.929776	-0.368125	-0.368173
		0.57	-0.904827	-0.600071			0.57	-0.904827	0.600071			0.57	-0.904827	-0.425779	0.612805			0.57	-0.904827	-0.425779	-0.965646			0.57	-0.904827	-0.425779	-0.425828
		0.58	-0.876307	-0.666738			0.58	-0.876307	0.666738			0.58	-0.876307	-0.481754	0.577792			0.58	-0.876307	-0.481754	-0.977023			0.58	-0.876307	-0.481754	-0.481805
		0.59	-0.844328	-0.726753			0.59	-0.844328	0.726753			0.59	-0.844328	-0.535827	0.542136			0.59	-0.844328	-0.535827	-0.986177			0.59	-0.844328	-0.535827	-0.535875
		0.6	-0.809017	-0.78			0.6	-0.809017	0.78			0.6	-0.809017	-0.587785	0.505976			0.6	-0.809017	-0.587785	-0.993074			0.6	-0.809017	-0.587785	-0.587828
		0.61	-0.770513	-0.826486			0.61	-0.770513	0.826486			0.61	-0.770513	-0.637424	0.469454			0.61	-0.770513	-0.637424	-0.997688			0.61	-0.770513	-0.637424	-0.637462
		0.62	-0.728969	-0.866329			0.62	-0.728969	0.866329			0.62	-0.728969	-0.684547	0.432716			0.62	-0.728969	-0.684547	-1			0.62	-0.728969	-0.684547	-0.68458
		0.63	-0.684547	-0.899763			0.63	-0.684547	0.899763			0.63	-0.684547	-0.728969	0.395907			0.63	-0.684547	-0.728969	-1			0.63	-0.684547	-0.728969	-0.728994
		0.64	-0.637424	-0.927132			0.64	-0.637424	0.927132			0.64	-0.637424	-0.770513	0.35917			0.64	-0.637424	-0.770513	-0.997688			0.64	-0.637424	-0.770513	-0.770531
		0.65	-0.587785	-0.948894			0.65	-0.587785	0.948894			0.65	-0.587785	-0.809017	0.322651			0.65	-0.587785	-0.809017	-0.993074			0.65	-0.587785	-0.809017	-0.80903
		0.66	-0.535827	-0.965621			0.66	-0.535827	0.965621			0.66	-0.535827	-0.844328	0.28649			0.66	-0.535827	-0.844328	-0.986175			0.66	-0.535827	-0.844328	-0.844338
		0.67	-0.481754	-0.977996			0.67	-0.481754	0.977996			0.67	-0.481754	-0.876307	0.250833			0.67	-0.481754	-0.876307	-0.97702			0.67	-0.481754	-0.876307	-0.876317
		0.68	-0.425779	-0.986803			0.68	-0.425779	0.986803			0.68	-0.425779	-0.904827	0.215819			0.68	-0.425779	-0.904827	-0.965644			0.68	-0.425779	-0.904827	-0.904838
		0.69	-0.368125	-0.992671			0.69	-0.368125	0.992671			0.69	-0.368125	-0.929776	0.181592			0.69	-0.368125	-0.929776	-0.952093			0.69	-0.368125	-0.929776	-0.929786
		0.7	-0.309017	-0.996304			0.7	-0.309017	0.996304			0.7	-0.309017	-0.951057	0.148283			0.7	-0.309017	-0.951057	-0.936422			0.7	-0.309017	-0.951057	-0.951064
		0.71	-0.24869	-0.998365			0.71	-0.24869	0.998365			0.71	-0.24869	-0.968583	0.116024			0.71	-0.24869	-0.968583	-0.91869			0.71	-0.24869	-0.968583	-0.96859
		0.72	-0.187381	-0.9994			0.72	-0.187381	0.9994			0.72	-0.187381	-0.982287	0.0849441			0.72	-0.187381	-0.982287	-0.898969			0.72	-0.187381	-0.982287	-0.982292
		0.73	-0.125333	-0.999834			0.73	-0.125333	0.999834			0.73	-0.125333	-0.992115	0.0551648			0.73	-0.125333	-0.992115	-0.877336			0.73	-0.125333	-0.992115	-0.992118
		0.74	-0.0627905	-0.999972			0.74	-0.0627905	0.999972			0.74	-0.0627905	-0.998027	0.0268031			0.74	-0.0627905	-0.998027	-0.853874			0.74	-0.0627905	-0.998027	-0.998028
		0.75	-1.83697e-16	-1			0.75	-1.83697e-16	1			0.75	-1.83697e-16	-1	-2.99794e-05			0.75	-1.83697e-16	-1	-0.828676			0.75	-1.83697e-16	-1	-1
		0.76	0.0627905	-0.999985			0.76	0.0627905	0.999985			0.76	0.0627905	-0.998027	-0.0252293			0.76	0.0627905	-0.998027	-0.801842			0.76	0.0627905	-0.998027	-0.998025
		0.77	0.125333	-0.999873			0.77	0.125333	0.999873			0.77	0.125333	-0.992115	-0.0486955			0.77	0.125333	-0.992115	-0.773476			0.77	0.125333	-0.992115	-0.992113
		0.78	0.187381	-0.999498			0.78	0.187381	0.999498			0.78	0.187381	-0.982287	-0.070335			0.78	0.187381	-0.982287	-0.743693			0.78	0.187381	-0.982287	-0.982285
		0.79	0.24869	-0.998608			0.79	0.24869	0.998608			0.79	0.24869	-0.968583	-0.0900602			0.79	0.24869	-0.968583	-0.712613			0.79	0.24869	-0.968583	-0.968582
		0.8	0.309017	-0.996638			0.8	0.309017	0.996638			0.8	0.309017	-0.951057	-0.107795			0.8	0.309017	-0.951057	-0.680358			0.8	0.309017	-0.951057	-0.951057
		0.81	0.368125	-0.992959			0.81	0.368125	0.992959			0.81	0.368125	-0.929776	-0.123468			0.81	0.368125	-0.929776	-0.647055			0.81	0.368125	-0.929776	-0.929779
		0.82	0.425779	-0.98694			0.82	0.425779	0.98694			0.82	0.425779	-0.904827	-0.137019			0.82	0.425779	-0.904827	-0.612834			0.82	0.425779	-0.904827	-0.904834
		0.83	0.481754	-0.977951			0.83	0.481754	0.977951			0.83	0.481754	-0.876307	-0.148394			0.83	0.481754	-0.876307	-0.57783			0.83	0.481754	-0.876307	-0.876318
		0.84	0.535827	-0.965361			0.84	0.535827	0.965361			0.84	0.535827	-0.844328	-0.157548			0.84	0.535827	-0.844328	-0.54218			0.84	0.535827	-0.844328	-0.844343
		0.85	0.587785	-0.94854			0.85	0.587785	0.94854			0.85	0.587785	-0.809017	-0.164445			0.85	0.587785	-0.809017	-0.506023			0.85	0.587785	-0.809017	-0.809035
		0.86	0.637424	-0.926856			0.86	0.637424	0.926856			0.86	0.637424	-0.770513	-0.169058			0.86	0.637424	-0.770513	-0.469502			0.86	0.637424	-0.770513	-0.770532
		0.87	0.684547	-0.899678			0.87	0.684547	0.899678			0.87	0.684547	-0.728969	-0.171369			0.87	0.684547	-0.728969	-0.432761			0.87	0.684547	-0.728969	-0.728986
		0.88	0.728969	-0.866385			0.88	0.728969	0.866385			0.88	0.728969	-0.684547	-0.171369			0.88	0.728969	-0.684547	-0.395947			0.88	0.728969	-0.684547	-0.684564
		0.89	0.770513	-0.826603			0.89	0.770513	0.826603			0.89	0.770513	-0.637424	-0.169058			0.89	0.770513	-0.637424	-0.359209			0.89	0.770513	-0.637424	-0.637444
		0.9	0.809017	-0.780113			0.9	0.809017	0.780113			0.9	0.809017	-0.587785	-0.164444			0.9	0.809017	-0.587785	-0.322692			0.9	0.809017	-0.587785	-0.587809
		0.91	0.844328	-0.72681			0.91	0.844328	0.72681			0.91	0.844328	-0.535827	-0.157546			0.91	0.844328	-0.535827	-0.286537			0.91	0.844328	-0.535827	-0.535856
		0.92	0.876307	-0.666749			0.92	0.876307	0.666749			0.92	0.876307	-0.481754	-0.148392			0.92	0.876307	-0.481754	-0.250887			0.92	0.876307	-0.481754	-0.481791
		0.93	0.904827	-0.600138			0.93	0.904827	0.600138			0.93	0.904827	-0.425779	-0.137017			0.93	0.904827	-0.425779	-0.215883			0.93	0.904827	-0.425779	-0.425825
		0.94	0.929776	-0.527342			0.94	0.929776	0.527342			0.94	0.929776	-0.368125	-0.123466			0.94	0.929776	-0.368125	-0.181662			0.94	0.929776	-0.368125	-0.368179
		0.95	0.951057	-0.448883			0.95	0.951057	0.448883			0.95	0.951057	-0.309017	-0.107793			0.95	0.951057	-0.309017	-0.148357			0.95	0.951057	-0.309017	-0.309078
		0.96	0.968583	-0.365437			0.96	0.968583	0.365437			0.96	0.968583	-0.24869	-0.0900577			0.96	0.968583	-0.24869	-0.1161			0.96	0.968583	-0.24869	-0.248753
		0.97	0.982287	-0.277838			0.97	0.982287	0.277838			0.97	0.982287	-0.187381	-0.0703312			0.97	0.982287	-0.187381	-0.0850174			0.97	0.982287	-0.187381	-0.187443
		0.98	0.992115	-0.187069			0.98	0.992115	0.187069			0.98	0.992115	-0.125333	-0.048692			0.98	0.992115	-0.125333	-0.055234			0.98	0.992115	-0.125333	-0.125393
		0.99	0.998027	-0.0941616			0.99	0.998027	0.0941616			0.99	0.998027	-0.0627905	-0.0252258			0.99	0.998027	-0.0627905	-0.026871			0.99	0.998027	-0.0627905	-0.0628538
		1	1	-0.000118547			1	1	0.000118547			1	1	-2.44929e-16	-2.4346e-05			1	1	-2.44929e-16	-4.55833e-05			1	1	-2.44929e-16	-7.13137e-05

## Sheet: Figure 2
	All the time-series data (> 20,000 number of time series) are provided in the github repository (https://github.com/Mathbiomed/GOBI/tree/v1.0.0)
	Figure 2 a
		Step 1										Step 2										Step 3
			A -> B	A -| B	A -> C	A -| C	B -> C	B -| C	C -> B	C -| B			A -> C & B -> C	A -> C & B -| C	A -| C & B -> C	A -| C & B -| C	A -> B & C -> B	A -> B & C -| B	A -| B & C -> B	A -| B & C -| B
			-0.999999	0.999999	0.992328	-0.992328	0.538868	-0.538868	-0.0729379	0.0729379			1	0.749483	-0.749483	-1	-1	-0.999995	0.999995	1			-4.15027e-06	-1.99999	-1.99999	1.74948	0.250517
			-0.999996	0.999996	0.983878	-0.983878	0.74553	-0.74553	0.653227	-0.653227			1	-0.671486	0.671486	-1	-1	-1	1	1			-1.51441e-10	-2	-2	0.328514	1.67149
			-0.999999	0.999999	0.952835	-0.952835	0.223763	-0.223763	-0.899455	0.899455			1	-0.80904	0.80904	-1	-1	-1	1	1			-5.94309e-09	-2	-2	0.19096	1.80904
			-1	1	0.658628	-0.658628	0.886829	-0.886829	-0.499883	0.499883			1	0.792654	-0.792654	-1	-1	-0.999979	0.999979	1			-2.09919e-05	-1.99998	-1.99998	1.79265	0.207346
			-0.999995	0.999995	0.964006	-0.964006	-0.350242	0.350242	-0.531887	0.531887			1	-0.638042	0.638042	-1	-1	-1	1	1			-2.62248e-09	-2	-2	0.361958	1.63804
			-1	1	0.962585	-0.962585	0.668914	-0.668914	-0.23321	0.23321			1	0.121512	-0.121512	-1	-1	-1	1	1			5.03903e-09	-2	-2	1.12151	0.878488
			-1	1	0.973931	-0.973931	0.804806	-0.804806	0.684325	-0.684325			1	-0.664801	0.664801	-1	-1	-0.999998	0.999998	1			-1.90435e-06	-2	-2	0.335199	1.6648
			-0.999988	0.999988	0.757742	-0.757742	0.937077	-0.937077	0.204051	-0.204051			1	-0.999615	0.999615	-1	-1	-1	1	1			4.49066e-10	-2	-2	0.000385118	1.99961
			-1	1	0.740861	-0.740861	0.70379	-0.70379	-0.553156	0.553156			1	-0.857285	0.857285	-1	-1	-0.999994	0.999994	1			-5.90043e-06	-1.99999	-1.99999	0.142715	1.85729
			-1	1	0.979434	-0.979434	0.934616	-0.934616	-0.888317	0.888317			1	-0.00320919	0.00320919	-1	-1	-1	1	1			-6.43232e-10	-2	-2	0.996791	1.00321
			-0.999991	0.999991	0.946433	-0.946433	0.708152	-0.708152	-0.0192098	0.0192098			1	0.437508	-0.437508	-1	-0.999952	-1	1	0.999952			4.84241e-05	-1.99995	-1.99995	1.43751	0.562492
			-1	1	0.608863	-0.608863	0.957207	-0.957207	-0.0946915	0.0946915			1	0.623564	-0.623564	-1	-1	-1	1	1			2.50285e-07	-2	-2	1.62356	0.376436
			-1	1	0.594942	-0.594942	0.895576	-0.895576	-0.649021	0.649021			1	0.218679	-0.218679	-1	-0.999848	-1	1	0.999848			0.000151629	-1.99985	-1.99985	1.21868	0.781321
			-0.999999	0.999999	0.800746	-0.800746	0.671822	-0.671822	-0.773286	0.773286			1	-0.988569	0.988569	-1	-0.999999	-1	1	0.999999			8.60351e-07	-2	-2	0.0114305	1.98857
			-0.999995	0.999995	0.97067	-0.97067	0.888297	-0.888297	-0.908651	0.908651			1	0.694804	-0.694804	-1	-1	-0.999952	0.999952	1			-4.83628e-05	-1.99995	-1.99995	1.6948	0.305196
			-0.999999	0.999999	0.396814	-0.396814	0.946021	-0.946021	0.56781	-0.56781			1	-0.538281	0.538281	-1	-1	-0.999974	0.999974	1			-2.62803e-05	-1.99997	-1.99997	0.461719	1.53828
			-0.999995	0.999995	0.971767	-0.971767	0.455861	-0.455861	-0.102273	0.102273			1	-0.988204	0.988204	-1	-1	-1	1	1			-3.18004e-10	-2	-2	0.0117961	1.9882
			-0.999995	0.999995	0.993212	-0.993212	0.345638	-0.345638	-0.0979093	0.0979093			0.999999	0.536402	-0.536402	-0.999999	-1	-0.999971	0.999971	1			-2.94321e-05	-1.99997	-1.99997	1.5364	0.463597
			-0.999998	0.999998	0.926475	-0.926475	0.816458	-0.816458	-0.904661	0.904661			1	-0.0963839	0.0963839	-1	-1	-1	1	1			1.0985e-08	-2	-2	0.903616	1.09638
			-1	1	0.984699	-0.984699	0.74344	-0.74344	-0.967237	0.967237			1	-0.541677	0.541677	-1	-0.999996	-1	1	0.999996			4.10581e-06	-2	-2	0.458323	1.54168
			-1	1	0.931339	-0.931339	0.980712	-0.980712	-0.759629	0.759629			1	-0.347178	0.347178	-1	-1	-0.999995	0.999995	1			-5.31803e-06	-1.99999	-1.99999	0.652822	1.34718
			-1	1	0.965489	-0.965489	0.980731	-0.980731	-0.727886	0.727886			1	0.879998	-0.879998	-1	-0.999995	-0.999998	0.999998	0.999995			2.75864e-06	-1.99999	-1.99999	1.88	0.120002
			-0.999994	0.999994	0.860741	-0.860741	0.184167	-0.184167	0.654357	-0.654357			1	0.978405	-0.978405	-1	-1	-1	1	1			0	-2	-2	1.97841	0.0215946
			-0.999998	0.999998	0.711739	-0.711739	0.242493	-0.242493	0.750878	-0.750878			1	-0.255365	0.255365	-1	-1	-1	1	1			-1.80589e-10	-2	-2	0.744635	1.25537
			-0.999999	0.999999	0.915332	-0.915332	0.974533	-0.974533	0.711832	-0.711832			1	0.235218	-0.235218	-1	-1	-0.999999	0.999999	1			-6.98095e-07	-2	-2	1.23522	0.764782
			-1	1	0.184364	-0.184364	0.989435	-0.989435	-0.96488	0.96488			1	-0.0765978	0.0765978	-1	-0.999995	-1	1	0.999995			4.98916e-06	-2	-2	0.923402	1.0766
			-0.999998	0.999998	0.877523	-0.877523	0.367703	-0.367703	0.307389	-0.307389			1	0.794057	-0.794057	-1	-0.999998	-0.999947	0.999947	0.999998			-5.08179e-05	-1.99995	-1.99995	1.79406	0.205943
			-1	1	0.874567	-0.874567	0.923445	-0.923445	-0.849237	0.849237			0.999999	0.648383	-0.648383	-0.999999	-1	-0.999923	0.999923	1			-7.66117e-05	-1.99992	-1.99992	1.64838	0.351616
			-1	1	-0.208383	0.208383	0.958799	-0.958799	0.736482	-0.736482			1	0.553808	-0.553808	-1	-1	-0.99976	0.99976	1			-0.000240077	-1.99976	-1.99976	1.55381	0.446191
			-1	1	0.66481	-0.66481	0.688675	-0.688675	-0.828868	0.828868			1	0.471107	-0.471107	-1	-1	-0.999965	0.999965	1			-3.46185e-05	-1.99997	-1.99997	1.47111	0.528893
			-1	1	0.919415	-0.919415	0.998169	-0.998169	0.67835	-0.67835			1	0.362754	-0.362754	-1	-0.999995	-0.999991	0.999991	0.999995			-3.77405e-06	-1.99999	-1.99999	1.36275	0.637246
			-1	1	0.983221	-0.983221	0.997023	-0.997023	-0.711597	0.711597			1	0.0935185	-0.0935185	-1	-0.999999	-0.999991	0.999991	0.999999			-8.00328e-06	-1.99999	-1.99999	1.09352	0.906482
			-1	1	0.981522	-0.981522	0.794206	-0.794206	-0.98381	0.98381			1	-0.951308	0.951308	-1	-0.999999	-1	1	0.999999			9.02861e-07	-2	-2	0.0486919	1.95131
			-1	1	0.946513	-0.946513	-0.155144	0.155144	-0.749584	0.749584			1	0.758198	-0.758198	-1	-1	-0.999968	0.999968	1			-3.16676e-05	-1.99997	-1.99997	1.7582	0.241802
			-1	1	0.76801	-0.76801	0.835819	-0.835819	-0.217932	0.217932			1	-0.174612	0.174612	-1	-1	-0.999991	0.999991	1			-9.12807e-06	-1.99999	-1.99999	0.825388	1.17461
			-0.999999	0.999999	0.387343	-0.387343	0.666878	-0.666878	0.911349	-0.911349			1	-0.0321547	0.0321547	-1	-1	-0.999883	0.999883	1			-0.000116998	-1.99988	-1.99988	0.967845	1.03215
			-0.999999	0.999999	0.805335	-0.805335	0.984758	-0.984758	0.892004	-0.892004			1	0.817693	-0.817693	-1	-0.99987	-1	1	0.99987			0.000130268	-1.99987	-1.99987	1.81769	0.182307
			-0.999991	0.999991	0.928007	-0.928007	0.388952	-0.388952	0.805284	-0.805284			1	-0.13493	0.13493	-1	-1	-1	1	1			-8.66334e-10	-2	-2	0.86507	1.13493
			-0.99999	0.99999	0.939793	-0.939793	0.715871	-0.715871	0.0177434	-0.0177434			1	0.0715781	-0.0715781	-1	-0.999995	-0.999992	0.999992	0.999995			-3.64888e-06	-1.99999	-1.99999	1.07158	0.928422
			-1	1	0.783175	-0.783175	0.956951	-0.956951	-0.243896	0.243896			1	0.848835	-0.848835	-1	-0.999987	-1	1	0.999987			1.31344e-05	-1.99999	-1.99999	1.84883	0.151165
			-1	1	0.861477	-0.861477	0.40938	-0.40938	-0.408727	0.408727			1	-0.0647224	0.0647224	-1	-1	-1	1	1			-2.45094e-07	-2	-2	0.935278	1.06472
			-1	1	0.970721	-0.970721	0.782872	-0.782872	0.997723	-0.997723			1	0.618443	-0.618443	-1	-1	-0.999994	0.999994	1			-5.54189e-06	-1.99999	-1.99999	1.61844	0.381557
			-0.999997	0.999997	0.955318	-0.955318	0.501214	-0.501214	-0.669372	0.669372			1	0.316851	-0.316851	-1	-0.999968	-1	1	0.999968			3.20488e-05	-1.99997	-1.99997	1.31685	0.683149
			-0.999998	0.999998	0.89352	-0.89352	0.880748	-0.880748	-0.525436	0.525436			1	0.422484	-0.422484	-1	-1	-1	1	1			3.15781e-12	-2	-2	1.42248	0.577516
			-0.999998	0.999998	0.94127	-0.94127	0.736087	-0.736087	-0.877114	0.877114			1	0.246215	-0.246215	-1	-0.999998	-1	1	0.999998			2.16308e-06	-2	-2	1.24622	0.753785
			-0.999999	0.999999	0.988469	-0.988469	-0.595611	0.595611	-0.703165	0.703165			1	-0.216075	0.216075	-1	-0.99998	-1	1	0.99998			1.96793e-05	-1.99998	-1.99998	0.783925	1.21607
			-1	1	0.976978	-0.976978	0.552639	-0.552639	-0.614722	0.614722			1	-0.131792	0.131792	-1	-1	-0.999921	0.999921	1			-7.86262e-05	-1.99992	-1.99992	0.868208	1.13179
			-1	1	0.867176	-0.867176	0.567364	-0.567364	-0.279405	0.279405			1	-0.453259	0.453259	-1	-0.999995	-0.999987	0.999987	0.999995			-7.32559e-06	-1.99998	-1.99998	0.546741	1.45326
			-0.999998	0.999998	0.979465	-0.979465	0.987249	-0.987249	-0.91404	0.91404			1	-0.604732	0.604732	-1	-1	-0.999067	0.999067	1			-0.000932564	-1.99907	-1.99907	0.395268	1.60473
			-1	1	0.864931	-0.864931	0.758014	-0.758014	0.512937	-0.512937			1	-0.864302	0.864302	-1	-1	-1	1	1			-4.13603e-08	-2	-2	0.135698	1.8643
			-0.999999	0.999999	0.172707	-0.172707	0.999253	-0.999253	-0.231352	0.231352			1	0.960635	-0.960635	-1	-0.999997	-0.999998	0.999998	0.999997			1.06977e-06	-2	-2	1.96064	0.0393647
			-0.999997	0.999997	0.959833	-0.959833	0.370526	-0.370526	0.748459	-0.748459			1	-0.702743	0.702743	-1	-1	-1	1	1			-4.29862e-11	-2	-2	0.297257	1.70274
			-1	1	0.907757	-0.907757	0.314738	-0.314738	-0.859713	0.859713			1	0.716854	-0.716854	-1	-1	-1	1	1			-5.70148e-10	-2	-2	1.71685	0.283146
			-0.999999	0.999999	0.945828	-0.945828	0.963192	-0.963192	-0.521724	0.521724			1	0.802386	-0.802386	-1	-0.999993	-0.999998	0.999998	0.999993			4.76603e-06	-1.99999	-1.99999	1.80239	0.197614
			-0.999999	0.999999	0.235058	-0.235058	0.976819	-0.976819	-0.590706	0.590706			1	0.61498	-0.61498	-1	-1	-0.999981	0.999981	1			-1.90142e-05	-1.99998	-1.99998	1.61498	0.38502
			-1	1	0.992219	-0.992219	0.983998	-0.983998	0.87243	-0.87243			1	-0.699222	0.699222	-1	-0.999989	-1	1	0.999989			1.06838e-05	-1.99999	-1.99999	0.300778	1.69922
			-0.999996	0.999996	0.903974	-0.903974	-0.253029	0.253029	-0.765515	0.765515			1	0.0448299	-0.0448299	-1	-0.999987	-1	1	0.999987			1.34675e-05	-1.99999	-1.99999	1.04483	0.95517
			-0.999996	0.999996	0.919834	-0.919834	0.8726	-0.8726	-0.687883	0.687883			1	0.706788	-0.706788	-1	-1	-0.999967	0.999967	1			-3.2647e-05	-1.99997	-1.99997	1.70679	0.293212
			-1	1	0.873735	-0.873735	0.935334	-0.935334	-0.773553	0.773553			1	0.970144	-0.970144	-1	-0.999996	-0.999998	0.999998	0.999996			2.1774e-06	-1.99999	-1.99999	1.97014	0.0298561
			-1	1	0.959635	-0.959635	0.881889	-0.881889	-0.759008	0.759008			1	0.396096	-0.396096	-1	-1	-1	1	1			2.59878e-08	-2	-2	1.3961	0.603904
			-1	1	0.180887	-0.180887	0.889941	-0.889941	-0.848432	0.848432			1	0.532058	-0.532058	-1	-1	-1	1	1			-1.4511e-10	-2	-2	1.53206	0.467942
			-0.999999	0.999999	0.552198	-0.552198	0.853264	-0.853264	-0.655703	0.655703			1	0.777488	-0.777488	-1	-0.999998	-1	1	0.999998			1.46254e-06	-2	-2	1.77749	0.222512
			-1	1	0.816214	-0.816214	0.454781	-0.454781	0.446748	-0.446748			1	0.678412	-0.678412	-1	-0.999994	-1	1	0.999994			5.51652e-06	-1.99999	-1.99999	1.67841	0.321588
			-0.999997	0.999997	0.805293	-0.805293	0.888903	-0.888903	-0.040694	0.040694			1	0.828811	-0.828811	-1	-0.999997	-0.999998	0.999998	0.999997			1.10159e-06	-2	-2	1.82881	0.171189
			-0.999997	0.999997	0.983675	-0.983675	-0.233262	0.233262	-0.854445	0.854445			1	0.259007	-0.259007	-1	-1	-0.999993	0.999993	1			-7.12322e-06	-1.99999	-1.99999	1.25901	0.740993
			-0.999996	0.999996	0.927103	-0.927103	0.386046	-0.386046	-0.400507	0.400507			1	0.472928	-0.472928	-1	-1	-1	1	1			-5.34913e-11	-2	-2	1.47293	0.527072
			-0.999997	0.999997	0.938226	-0.938226	0.987147	-0.987147	-0.79265	0.79265			1	0.435006	-0.435006	-1	-1	-0.999999	0.999999	1			-7.47861e-07	-2	-2	1.43501	0.564994
			-0.999999	0.999999	0.951905	-0.951905	-0.303696	0.303696	-0.622278	0.622278			1	0.742613	-0.742613	-1	-0.999982	-1	1	0.999982			1.82077e-05	-1.99998	-1.99998	1.74261	0.257387
			-1	1	0.0926688	-0.0926688	0.987164	-0.987164	-0.329509	0.329509			1	0.832845	-0.832845	-1	-0.999979	-1	1	0.999979			2.10955e-05	-1.99998	-1.99998	1.83284	0.167155
			-1	1	0.978232	-0.978232	-0.5372	0.5372	0.455575	-0.455575			1	0.363448	-0.363448	-1	-1	-1	1	1			1.21765e-07	-2	-2	1.36345	0.636552
			-0.999998	0.999998	0.787208	-0.787208	0.985387	-0.985387	-0.670955	0.670955			1	-0.775359	0.775359	-1	-1	-1	1	1			5.44755e-10	-2	-2	0.224641	1.77536
			-1	1	0.730261	-0.730261	0.912912	-0.912912	-0.558904	0.558904			1	0.496688	-0.496688	-1	-0.999993	-1	1	0.999993			7.34873e-06	-1.99999	-1.99999	1.49669	0.503312
			-1	1	0.979134	-0.979134	0.510765	-0.510765	-0.656282	0.656282			1	0.815053	-0.815053	-1	-1	-0.999986	0.999986	1			-1.42139e-05	-1.99999	-1.99999	1.81505	0.184947
			-0.999999	0.999999	0.438185	-0.438185	0.672648	-0.672648	0.569483	-0.569483			1	0.596732	-0.596732	-1	-1	-1	1	1			6.69228e-08	-2	-2	1.59673	0.403268
			-1	1	0.994832	-0.994832	0.996121	-0.996121	-0.941465	0.941465			1	-0.99871	0.99871	-1	-1	-1	1	1			-1.33426e-08	-2	-2	0.00129019	1.99871
			-1	1	0.995707	-0.995707	0.70781	-0.70781	0.427727	-0.427727			1	-0.985791	0.985791	-1	-1	-0.999972	0.999972	1			-2.82879e-05	-1.99997	-1.99997	0.0142091	1.98579
			-0.999999	0.999999	0.783631	-0.783631	0.911849	-0.911849	0.0422335	-0.0422335			1	0.813415	-0.813415	-1	-0.999998	-0.999997	0.999997	0.999998			-7.37268e-07	-2	-2	1.81342	0.186585
			-0.999998	0.999998	0.793453	-0.793453	0.938481	-0.938481	0.235292	-0.235292			1	0.711881	-0.711881	-1	-0.999998	-1	1	0.999998			2.03715e-06	-2	-2	1.71188	0.288119
			-1	1	0.850023	-0.850023	0.956997	-0.956997	0.317586	-0.317586			1	0.758539	-0.758539	-1	-0.999999	-1	1	0.999999			6.37085e-07	-2	-2	1.75854	0.241461
			-1	1	0.686269	-0.686269	0.802814	-0.802814	-0.551049	0.551049			1	0.459596	-0.459596	-1	-1	-0.999998	0.999998	1			-2.43624e-06	-2	-2	1.4596	0.540404
			-0.999992	0.999992	0.826433	-0.826433	0.839087	-0.839087	-0.319738	0.319738			1	-0.174784	0.174784	-1	-1	-1	1	1			-7.53465e-08	-2	-2	0.825216	1.17478
			-1	1	0.96467	-0.96467	-0.080682	0.080682	0.4316	-0.4316			1	-0.563975	0.563975	-1	-1	-1	1	1			3.11036e-07	-2	-2	0.436025	1.56397
			-0.999994	0.999994	0.945878	-0.945878	0.873209	-0.873209	0.676592	-0.676592			1	0.929785	-0.929785	-1	-1	-1	1	1			1.13272e-08	-2	-2	1.92978	0.0702151
			-1	1	0.66284	-0.66284	0.804459	-0.804459	0.809268	-0.809268			1	0.0513313	-0.0513313	-1	-1	-1	1	1			-2.74887e-11	-2	-2	1.05133	0.948669
			-1	1	0.954854	-0.954854	-0.776343	0.776343	-0.894482	0.894482			1	0.481615	-0.481615	-1	-1	-1	1	1			2.28423e-07	-2	-2	1.48161	0.518385
			-0.999995	0.999995	0.92966	-0.92966	-0.0807724	0.0807724	0.565697	-0.565697			1	0.638496	-0.638496	-1	-1	-0.999953	0.999953	1			-4.68835e-05	-1.99995	-1.99995	1.6385	0.361504
			-1	1	0.819601	-0.819601	0.84684	-0.84684	-0.26729	0.26729			1	0.877915	-0.877915	-1	-1	-1	1	1			6.90418e-08	-2	-2	1.87791	0.122085
			-0.999999	0.999999	0.937847	-0.937847	0.810821	-0.810821	0.366113	-0.366113			0.999999	0.725752	-0.725752	-0.999999	-0.999711	-1	1	0.999711			0.000289131	-1.99971	-1.99971	1.72575	0.274247
			-0.999999	0.999999	0.724934	-0.724934	0.889391	-0.889391	0.239338	-0.239338			1	0.243436	-0.243436	-1	-0.999997	-1	1	0.999997			2.936e-06	-2	-2	1.24344	0.756564
			-0.999988	0.999988	0.922196	-0.922196	0.845943	-0.845943	-0.938003	0.938003			1	0.793729	-0.793729	-1	-1	-0.999986	0.999986	1			-1.44961e-05	-1.99999	-1.99999	1.79373	0.206271
			-1	1	0.938772	-0.938772	0.839148	-0.839148	-0.620153	0.620153			1	-0.62743	0.62743	-1	-0.999963	-1	1	0.999963			3.66692e-05	-1.99996	-1.99996	0.37257	1.62743
			-0.999998	0.999998	0.965249	-0.965249	0.81931	-0.81931	-0.387214	0.387214			1	-0.932848	0.932848	-1	-1	-1	1	1			2.83726e-09	-2	-2	0.0671523	1.93285
			-0.999998	0.999998	0.952586	-0.952586	0.813477	-0.813477	0.202786	-0.202786			1	0.818196	-0.818196	-1	-1	-1	1	1			5.70844e-08	-2	-2	1.8182	0.181804
			-0.999996	0.999996	0.988068	-0.988068	0.965489	-0.965489	-0.543467	0.543467			1	0.943474	-0.943474	-1	-1	-0.999897	0.999897	1			-0.000102957	-1.9999	-1.9999	1.94347	0.0565265
			-1	1	0.854215	-0.854215	0.877407	-0.877407	-0.421254	0.421254			1	-0.781186	0.781186	-1	-1	-1	1	1			-2.66644e-08	-2	-2	0.218814	1.78119
			-1	1	0.739343	-0.739343	0.849915	-0.849915	0.364649	-0.364649			1	0.5968	-0.5968	-1	-0.999998	-0.999972	0.999972	0.999998			-2.66761e-05	-1.99997	-1.99997	1.5968	0.4032
			-1	1	0.981542	-0.981542	0.996781	-0.996781	0.972859	-0.972859			1	0.571415	-0.571415	-1	-1	-0.99997	0.99997	1			-3.00741e-05	-1.99997	-1.99997	1.57141	0.428585
			-0.999999	0.999999	0.995362	-0.995362	-0.27224	0.27224	-0.348141	0.348141			1	0.5296	-0.5296	-1	-1	-1	1	1			-2.78353e-07	-2	-2	1.5296	0.4704
			-1	1	0.365996	-0.365996	0.919149	-0.919149	-0.804334	0.804334			1	0.667801	-0.667801	-1	-0.999996	-0.999998	0.999998	0.999996			1.77818e-06	-1.99999	-1.99999	1.6678	0.332199
			-1	1	0.991816	-0.991816	0.999967	-0.999967	0.998504	-0.998504			1	-0.815798	0.815798	-1	-0.999998	-0.999998	0.999998	0.999998			4.70575e-07	-2	-2	0.184202	1.8158

## Sheet: Figure 3
	Figure 3 b															Figure 3 f					Figure 3 g
		A -| B							A -> C
			0	0.05	0.1	0.15	0.2			0	0.05	0.1	0.15	0.2			A	B	C			A	B	C
			0.999998	0.998024	0.996968	0.985978	0.937484			0.971648	0.967034	0.88009	0.840646	0.590592			0.519098	0.969135	0.313905			0.748148	0.982155	0.520712
			0.999979	0.999902	0.994725	0.996557	0.995345			0.954005	0.563399	0.435373	0.104531	0.0341588			0.723823	1	0.630852			0.80624	0.680171	0.519086
			1	0.999448	0.999788	0.999372	0.983637			0.659957	0.633599	0.701848	0.238053	0.669735			0.832316	0.787942	0.625103			0.761546	0.857962	0.754297
			0.999975	0.987191	0.993559	0.963839	0.926658			0.857695	0.794553	0.813925	0.714004	0.498734			0.704993	0.917324	0.792018			0.712859	0.782319	0.700543
			0.999894	0.952923	0.947251	0.986171	0.986427			0.946202	0.940021	0.940334	0.96447	0.799109			0.779005	0.680618	0.613314			0.564568	0.848675	0.578174
			0.999998	0.963499	0.998798	0.997617	0.991543			0.993224	0.991615	0.975522	0.987416	0.963879			0.65814	0.625723	0.569031			0.777602	0.599872	0.911161
			0.999904	0.998788	0.999509	0.999617	0.997902			0.974466	0.461109	0.467739	0.440073	0.183964			0.899152	0.700816	0.574061			0.686105	0.651948	0.685026
			0.999353	0.997163	0.996747	0.994345	0.997983			0.9644	0.942525	0.175282	0.885997	-0.339826			0.75841	0.831916	0.674661			0.72288	0.955239	0.727298
			0.999996	0.994629	0.996336	0.99554	0.945577			0.973105	0.950533	0.868329	0.581722	0.764122			0.713935	0.492711	0.84417			0.625111	0.678443	0.894717
			0.999988	0.99996	0.999635	0.99696	0.999338			0.985104	0.672419	0.611805	0.738534	0.86175			0.696138	0.505466	1			0.5611	0.647648	0.878933
			0.999627	0.99865	0.998611	0.997453	0.99821			0.990915	-0.572064	0.808117	0.893401	0.512621			0.70082	0.718471	0.741763			0.724643	0.605811	0.663442
			0.999996	0.995891	0.99367	0.992858	0.991897			0.807594	0.780547	0.785305	0.762602	0.497262			0.733098	0.798625	0.745149			0.575969	0.716484	0.702933
			0.999999	0.997708	0.988219	0.982364	0.76049			0.859429	0.677278	0.842706	0.6234	0.363984			0.678556	0.799295	0.516728			0.480114	0.61059	0.654743
			0.999992	0.991019	0.986333	0.975815	0.994878			0.987373	0.970412	0.939186	0.951216	0.961276			0.896408	0.911711	0.895285			0.815866	0.725487	0.753238
			0.999989	0.996032	0.996987	0.99431	0.997966			0.968622	0.967969	0.879625	0.783075	0.579651			1	0.708536	0.631284			0.918105	0.839285	0.818288
			0.999974	0.988295	0.980286	0.962546	0.960572			0.943264	0.98282	0.95726	0.520601	0.810935			0.654554	0.501827	0.846761			0.589455	0.559591	0.734979
			0.999966	0.986291	0.983397	0.996752	0.919152			0.966197	0.982144	0.990791	0.892786	0.882164			0.825657	0.542129	0.744127			0.572468	0.701285	0.732729
			0.999884	0.988081	0.991135	0.988603	0.98847			0.960763	0.454191	0.645716	0.478376	-0.221904			0.510188	0.694587	0.768581			0.663914	0.746666	0.649303
			1	0.996921	0.996113	0.993989	0.998828			0.981901	0.945858	0.77906	0.980931	0.942587			0.614897	0.590695	0.570567			1	0.864738	0.703165
			0.999913	0.994502	0.973541	0.998584	0.990943			0.99788	0.68708	0.904154	0.19043	-0.273134			0.803764	0.782204	0.568221			0.586951	0.66433	1
			0.999898	0.983969	0.958846	0.961875	0.906652			0.992696	0.0846599	0.947054	-0.258866	-0.254833			0.499606	0.713204	0.589907			0.771214	0.66058	0.75437
			0.999282	0.98684	0.989167	0.939415	0.958223			0.837524	0.657506	0.661076	0.694996	0.45616			0.61422	0.513699	0.84305			0.725035	0.705247	0.87553
			0.999987	0.999953	0.999624	0.87142	0.974533			0.792398	0.896024	-0.0134988	0.612185	0.354681			0.520597	0.653483	0.678424			0.516053	0.812781	0.647888
			0.999955	0.987563	0.979598	0.956177	0.972002			0.916616	0.938712	0.936568	0.782633	0.757625			0.663417	0.825534	0.724858			0.71551	0.65589	0.689216
			0.999977	0.995866	0.994987	0.993331	0.996892			0.815941	0.775814	0.755023	0.825888	0.614143			0.773157	0.790738	0.650891			0.930451	0.741184	0.852296
			0.999996	0.986219	0.976109	0.907245	0.97847			0.882884	0.849247	0.926997	0.813614	0.696864			0.688508	0.634747	0.488873			0.809659	0.859586	0.903028
			0.999994	0.974627	0.995695	0.998866	0.25663			0.88913	0.887174	0.491993	0.367877	0.812356			0.625126	0.907891	0.591377			0.759787	0.639338	0.818548
			0.999994	0.996227	0.95942	0.974924	0.938877			0.303775	0.391712	0.190656	-0.021881	0.569674			0.702271	0.532284	0.716452			0.618057	0.603685	0.77768
			0.999992	0.988562	0.951106	0.942951	0.989555			0.529301	0.535044	0.529157	0.626479	0.534643			0.432035	0.614817	0.681307			0.990946	0.488731	0.915474
			0.99941	0.999565	0.992898	0.979197	0.966396			0.993514	0.977319	0.783136	-0.155398	0.863934			0.742963	0.565281	0.703971			0.613514	0.704528	0.726687
			1	0.999687	0.999136	0.999197	0.890954			0.999362	0.999863	0.999183	0.999916	0.999707			0.810239	0.971026	0.645937			0.7418	0.655015	0.748352
			1	0.999997	0.983579	0.997561	0.999499			0.99096	0.977189	0.982257	0.940713	0.858349			0.591968	0.648276	0.618734			0.760453	0.8834	0.734228
			0.999994	0.999954	0.999749	0.999833	0.895315			0.992296	0.671107	0.924073	0.891621	0.505124			0.635621	0.495959	0.934029			0.653068	0.658475	0.744831
			0.999856	0.98099	0.998274	0.979397	0.994942			0.794294	0.830573	0.305255	0.12844	0.148278			0.515184	0.58796	0.805154			0.824625	0.776207	0.544225
			0.999478	0.991545	0.991154	0.973294	0.816578			0.757658	-0.0870196	0.646598	-0.0735956	-0.0693446			0.526804	0.607775	0.579645			0.673988	0.722491	0.545554
			0.999916	0.994386	0.987714	0.994761	0.972202			0.989375	0.696586	0.814886	0.74723	0.556532			0.407903	0.574886	0.587007			0.631867	0.383006	0.57463
			0.999994	0.994828	0.995662	0.9959	0.995378			0.900832	0.876767	0.869853	0.769581	0.767283			0.55024	0.669798	0.814734			0.705811	0.687653	0.756722
			0.999979	0.998401	0.998276	0.997397	0.998919			0.979583	0.806309	0.973845	0.933397	0.811121			0.561833	0.465037	0.724807			0.866984	0.577152	0.618136
			1	0.998796	0.982395	0.9361	0.907005			0.838125	0.817134	0.731248	0.869573	0.870477			0.617357	0.524175	0.769054			0.780734	0.552138	0.863621
			0.999948	0.997355	0.999246	0.995249	0.993149			0.986458	0.743731	0.910759	0.972368	0.804893			0.738999	0.532271	0.589672			0.717272	0.498509	0.61947
			1	0.999925	0.999522	0.999873	0.960571			0.986694	0.876491	0.778317	0.100257	0.139252			0.526761	0.522717	0.868814			0.875819	0.606202	0.609626
			0.999997	0.994372	0.992055	0.996842	0.988598			0.9374	0.934907	0.923149	0.920563	0.931034			0.437664	0.563812	0.659199			0.611092	0.435362	0.762345
			0.999455	0.997454	0.991866	0.831745	0.983798			0.86476	0.641627	0.805933	0.579027	0.296667			0.640839	0.68648	0.604537			0.459571	0.768415	0.826418
			0.999935	0.993016	0.98758	0.976112	0.968414			0.978885	0.927029	0.83664	-0.218599	0.933245			0.517139	0.485211	0.62104			0.458327	0.675572	0.466938
			0.999995	0.963636	0.982974	0.981758	0.998867			0.933893	0.869838	0.620461	0.759737	0.714584			0.792674	0.507316	0.532772			0.823582	0.650475	0.823555
			0.999992	0.984341	0.993543	0.975152	0.962303			0.979814	0.952932	0.871404	0.944	0.943754			0.663751	0.388042	0.632398			0.957968	0.577618	0.870163
			0.999975	0.996269	0.999191	0.938625	0.998609			0.924035	0.813244	0.424972	0.761886	0.739216			0.516367	0.360069	0.953338			0.746552	0.550054	0.908432
			0.99997	0.995214	0.989573	0.992592	0.971458			0.997121	0.894221	-0.491248	0.864599	0.845322			0.609457	0.433222	0.735079			0.785755	0.654805	0.619786
			0.999965	0.996107	0.983927	0.974067	0.922048			0.98316	0.784738	0.918874	0.785614	0.911565			0.522468	0.63007	0.355545			0.635814	0.311692	0.675144
			0.999783	0.999262	0.98791	0.974508	0.920035			0.720346	0.089364	0.661434	0.678192	-0.171183			0.658188	0.505089	0.683966			0.462837	0.511707	0.755948
			0.99998	0.998096	0.995475	0.995834	0.995314			0.932496	0.948731	0.925355	0.940833	0.743299			0.485168	0.525574	0.669858			0.767484	0.60243	0.609216
			0.999988	0.98772	0.985073	0.990437	0.932732			0.822329	0.815782	0.831254	0.09084	0.0921693			0.675363	0.359508	0.591525			0.597349	0.67181	0.570461
			0.999979	0.993095	0.972622	0.958684	0.927213			0.987073	0.753507	0.963182	0.718027	0.991055			0.721983	0.440137	0.55842			0.731668	0.696783	0.877907
			0.999961	0.998833	0.998479	0.987651	0.989754			0.67927	0.328086	0.555587	0.399054	0.239789			0.631996	0.39835	0.73543			0.603603	0.452262	0.958081
			0.999936	0.997537	0.997501	0.998682	0.99096			0.999723	0.982893	0.886075	-0.183836	0.877757			0.636115	0.592294	0.579993			0.693986	0.490219	0.735518
			0.999995	0.988074	0.968192	0.981419	0.948263			0.818882	0.831886	0.766072	0.818899	0.712364			0.718335	0.445681	0.715635			0.897875	0.372876	0.743038
			0.999967	0.969914	0.975009	0.947488	0.931688			0.959018	0.917823	0.878802	0.729557	0.857154			0.509679	0.627282	0.424353			0.922654	0.481822	0.667623
			0.999939	0.926827	0.99948	0.985278	0.991847			0.838333	0.832395	0.817534	0.687524	0.806575			0.593599	0.50757	0.624722			0.695972	0.450006	0.836565
			0.999976	0.991104	0.996456	0.986169	0.9911			0.967907	0.912784	0.797209	0.737254	0.573179			0.779134	0.293448	0.546823			0.559182	0.523922	0.758233
			0.999997	0.999402	0.991452	0.937925	0.989587			0.410129	0.575479	0.592821	-0.296487	0.786677			0.461535	0.526162	0.707407			0.889805	0.630358	0.72194
			0.999877	0.97561	0.950291	0.961867	0.980921			0.725154	0.592286	0.240384	0.471447	0.650197			0.5679	0.382161	0.631016			0.596324	0.440241	0.867436
			0.999831	0.998361	0.990042	0.985732	0.976885			0.970787	0.819773	0.891776	0.67342	-0.45172			0.489043	0.54314	0.570999			0.621301	0.424008	0.680093
			0.999973	0.997393	0.993646	0.998868	0.973662			0.89945	0.928366	0.289911	0.66813	0.164391			0.760022	0.508719	0.714377			0.893392	0.276525	0.647934
			0.999999	0.959447	0.946318	0.96719	0.892			0.911307	0.888718	0.892894	0.862163	0.860095			0.488567	0.416853	0.916294			0.556627	0.42381	0.669413
			0.999986	0.999426	0.998498	0.999196	0.998509			0.987873	0.394259	0.933181	0.823312	0.823634			0.816331	0.59978	0.262668			0.695267	0.438742	0.446121
			0.999935	0.995466	0.989384	0.997638	0.879576			0.972301	0.888357	0.787361	0.793995	0.5174			0.491945	0.492809	0.475429			0.680843	0.462207	0.602954
			0.999986	0.980781	0.999453	0.999191	0.987309			0.923149	0.941801	0.858106	0.573098	0.718747			0.624053	0.451229	0.389693			0.676324	0.349794	0.628495
			0.99991	0.999005	0.953958	0.992039	0.954342			0.954196	-0.511699	-0.119289	0.129945	-0.0549889			0.302376	0.338099	0.673675			0.653135	0.398784	0.676207
			0.999979	0.978535	0.997884	0.998518	0.99784			0.978349	0.856185	0.966041	0.870679	0.751398			0.469264	0.243899	0.615112			0.684948	0.310053	0.827311
			0.99985	0.99338	0.99569	0.994314	0.994887			0.944275	0.902197	0.875448	0.662944	0.68794			0.549218	0.386878	0.599764			0.784795	0.467249	0.595078
			0.998432	0.988579	0.991291	0.99586	0.9856			0.973363	0.259945	-0.0920387	0.668231	-0.065537			0.511641	0.439782	0.814549			0.762009	0.614889	0.569384
			0.999942	0.998169	0.983565	0.988072	0.999118			0.979621	0.975923	0.958862	0.863604	0.707456			0.568621	0.441877	0.756915			0.717526	0.211955	0.607004
			0.999705	0.983671	0.992063	0.943749	0.946934			0.948335	0.704916	0.606711	0.422183	-0.0809237			0.532356	0.433264	0.455723			0.723129	0.416105	0.747913
			0.999905	0.99872	0.970872	0.952785	0.948499			0.99866	0.979253	0.942989	0.800205	0.759609			0.698034	0.525299	0.542261			0.737771	0.425601	0.620524
			1	0.992025	0.998395	0.962004	0.916846			0.989061	0.983614	0.992299	0.977748	0.952868			0.454403	0.476231	0.613463			0.590513	0.233667	0.569366
			0.999953	0.987478	0.990169	0.962659	0.943738			0.890227	0.893701	0.635305	-0.0346353	0.368206			0.450301	0.41028	0.594664			0.669255	0.463242	0.710972
			0.999788	0.992752	0.919383	0.97598	0.99082			0.899327	0.742857	0.0919696	-0.0404493	-0.283504			0.441311	0.505139	0.68676			0.755353	0.31389	0.510223
			0.999922	0.999546	0.993482	0.963513	0.993084			0.993644	-0.0797689	0.879297	0.712179	0.524123			0.392237	0.514128	0.687068			0.71188	0.394745	0.617323
			0.999994	0.988885	0.976675	0.994399	0.960461			0.651887	0.690081	0.636905	0.012435	0.814655			0.363568	0.342211	0.549329			0.801458	0.291562	0.328771
			0.99995	0.92304	0.939804	0.874658	0.76444			0.883055	0.912074	0.806821	0.681375	0.769102			0.447991	0.412213	0.538145			0.611307	0.407554	0.607107
			0.999999	0.999574	0.986003	0.996481	0.968587			0.989251	0.923645	0.838399	0.740949	0.907826			0.490419	0.419871	0.774226			0.689082	0.21289	0.691596
			0.999988	0.999492	0.965094	0.997944	0.952123			0.973593	0.674631	0.659603	0.650529	0.663475			0.439197	0.425312	0.773243			0.629308	0.255047	0.581316
			0.999964	0.99849	0.987843	0.987047	0.980073			0.814758	0.661695	0.836769	0.615517	0.287634			0.521299	0.347105	0.472826			0.657838	0.410838	0.688715
			0.999977	0.999861	0.989722	0.898912	0.997256			0.913515	0.912603	0.20737	0.588975	0.670387			0.42149	0.484069	0.595578			0.701738	0.36487	0.670421
			0.999953	0.998223	0.937828	0.996721	0.998126			0.959605	0.78959	0.552161	0.314546	0.614774			0.45263	0.401342	0.603295			0.461493	0.370678	0.466715
			0.999985	0.998877	0.995809	0.997288	0.911334			0.966914	0.887688	0.296926	-0.0499143	0.0202358			0.566025	0.500563	0.816655			0.754684	0.189182	0.507743
			0.999989	0.89467	0.923681	0.878322	0.916344			0.939805	0.954542	0.817101	0.757097	0.597581			0.61607	0.465836	0.441816			0.624581	0.414971	0.548751
			0.999997	0.99821	0.996177	0.883959	0.981788			0.835014	0.837703	0.751616	0.675578	0.854097			0.574549	0.337765	0.607853			0.694599	0.384637	0.713454
			0.999962	0.985418	0.981459	0.980189	0.974267			0.982924	0.900869	0.857127	0.984808	0.131045			0.488499	0.344929	0.504307			0.827124	0.289776	0.767774
			0.999828	0.99983	0.997184	0.998509	0.963593			0.953539	0.633873	0.185504	0.775087	0.778026			0.661278	0.359801	0.560244			0.870966	0.290927	0.723015
			0.999888	0.988598	0.986477	0.942917	0.932227			0.983335	0.651591	0.43357	0.780845	0.630796			0.472868	0.238771	0.599494			0.662747	0.181186	0.755942
			0.999998	0.994438	0.980671	0.994587	0.948188			0.949986	0.96581	0.750256	0.876799	0.950544			0.455207	0.276392	0.513126			0.870564	0.219771	0.530536
			0.999991	0.972577	0.930916	0.969856	0.828437			0.995604	0.972063	0.919175	0.947367	0.789678			0.574787	0.46067	0.661793			0.868132	0.314084	0.66089
			0.999758	0.999421	0.998899	0.998262	0.995878			0.914745	0.906156	0.802868	-0.370782	-0.342717			0.481555	0.521603	0.43877			0.605166	0.221767	0.599312
			0.999953	0.999974	0.999848	0.999824	0.999972			0.994702	0.770334	0.678075	0.622058	-0.600499			0.373996	0.407913	0.66125			0.74653	0.322529	0.636642
			0.999945	0.993186	0.981744	0.920794	0.956939			0.991527	0.990374	0.526522	0.575357	0.841812			0.455004	0.296736	0.614735			0.547077	0.207447	0.526012
			0.999994	0.998344	0.990927	0.984779	0.985902			0.979948	0.996366	0.981554	0.298218	0.983363			0.422004	0.253221	0.579221			0.742406	0.265399	0.591972
			0.999633	0.997107	0.997221	0.930417	0.994445			0.826204	0.950147	-0.179018	0.7121	0.307912			0.43944	0.272354	0.632684			0.70938	0.282957	0.329679
			0.999983	0.999544	0.972148	0.987184	0.126925			0.998792	0.624411	0.730104	0.652345	-0.267691			0.41612	0.281698	0.80638			0.814809	0.266179	0.507552
			0.999882	0.982599	0.950713	0.995498	0.913435			0.996303	0.790847	0.80256	0.411763	0.849847			0.335986	0.322187	0.664492			0.725464	0.28226	0.610553
																	0.395777	0.297667	0.461813			0.570361	0.243739	0.644281
																	0.429416	0.298529	0.385352			0.72441	0.237244	0.685043
																	0.371595	0.364395	0.615961			0.649558	0.278654	0.681712
																	0.508849	0.378891	0.457002			0.745582	0.296172	0.39943
																	0.645646	0.342847	0.461096			0.670838	0.239683	0.591346
	Figure 3 c										Figure 3 i						0.523164	0.210145	0.594899			0.494535	0.320063	0.618401
																	0.332395	0.237712	0.697084			0.485973	0.194157	0.604729
				0	0.05	0.1	0.15	0.2				CFL	SFL				0.314274	0.259081	0.717358			0.471393	0.176792	0.491686
			A -> B	0	0	0	0	0				0.95774	0.974035				0.299985	0.343184	0.645589			0.545888	0.193214	0.48224
			A -| B	1	1	1	1	0.96				0.960537	0.978927				0.497046	0.359156	0.566313			0.824834	0.152816	0.48594
			A -> C	0.7	0.47	0.38	0.26	0.32				0.966221	0.975998				0.351951	0.318944	0.559207			0.599499	0.223561	0.468076
			A -| C	0	0	0	0	0				0.983921	0.977522				0.500708	0.297388	0.569144			0.701815	0.19824	0.561836
			B -> C	0.24	0.22	0.17	0.17	0.16				0.957147	0.981809				0.43216	0.311506	0.711618			0.843664	0.206935	0.596427
			B -| C	0	0	0.01	0.01	0				0.974099	0.973796				0.406952	0.258612	0.389068			0.462127	0.155798	0.63132
			C -> B	0.06	0.08	0.11	0.09	0.1				0.963376	0.983279				0.438309	0.260705	0.531787			0.549843	0.141897	0.527196
			C -| B	0.12	0.1	0.12	0.14	0.17				0.964772	0.982301				0.322983	0.180108	0.278047			0.50774	0.202794	0.544259
												0.981259	0.983191				0.368415	0.230941	0.305759			0.755092	0.141515	0.403238
												0.966645	0.9751				0.36965	0.328138	0.406692			0.643863	0.177294	0.48943
												0.962305	0.97713				0.44859	0.283425	0.336147			0.665874	0.136356	0.474778
												0.969008	0.979606				0.46149	0.326238	0.534444			0.439339	0.116158	0.502847
												0.955613	0.983812				0.406675	0.230054	0.395733			0.417673	0.0825479	0.670005
	Figure 3 k											0.965983	0.97168				0.316884	0.238593	0.59084			0.394727	0.152599	0.700033
												0.967966	0.984132				0.432424	0.320492	0.502792			0.715399	0.157422	0.508965
				Kim-Forger	Frzilator	Goodwin	Goldbeter	cAMP				0.952659	0.97896				0.364798	0.254144	0.457922			0.583676	0.115887	0.48942
			0	1	1	1	1	1				0.973259	0.979893				0.3996	0.207354	0.560127			0.326344	0.143596	0.438058
			0.02	1	0.885714	0.975	0.891655	0.961248				0.949891	0.979887				0.413125	0.235191	0.554912			0.628121	0.0879812	0.526893
			0.04	1	1	0.975	0.912538	0.91681				0.96504	0.982886				0.382519	0.215807	0.497033			0.706343	0.0918865	0.51167
			0.06	1	1	0.938235	0.883159	0.895373				0.97216	0.976789				0.439065	0.278782	0.64772			0.444639	0.112525	0.432674
			0.08	1	1	0.938235	0.864994	0.88955				0.954228	0.979082				0.312634	0.168659	0.544808			0.589079	0.14467	0.613469
			0.1	1	1	0.963235	0.854556	0.873449				0.973603	0.977994				0.400672	0.244146	0.445572			0.518885	0.0627382	0.347622
			0.12	1	1	0.975	0.838641	0.836723				0.958539	0.979761				0.422281	0.233784	0.602467			0.344852	0.0662094	0.565667
			0.14	1	1	0.925	0.869841	0.74824				0.963286	0.979224				0.358155	0.161788	0.473143			0.455561	0.0910721	0.617423
			0.16	1	1	0.975	0.816667	0.811131				0.977881	0.988591				0.427175	0.194057	0.396222			0.683201	0.100029	0.554162
			0.18	1	1	0.925	0.812652	0.803065				0.959609	0.977731				0.373183	0.216482	0.478852			0.760525	0.0704409	0.483155
			0.2	1	1	1	0.72535	0.796914				0.960977	0.982871				0.349097	0.247695	0.545431			0.515163	0.0864558	0.547619
												0.968122	0.982423				0.360168	0.108581	0.490423			0.566907	0.0911001	0.255034
												0.97591	0.983019				0.411902	0.16124	0.460907			0.65821	0.0464218	0.456003
												0.970569	0.981412				0.303719	0.180645	0.511422			0.634522	0.100997	0.406656
												0.977204	0.985094				0.350691	0.183853	0.503456			0.599436	0.0936975	0.33662
												0.971343	0.981312				0.315546	0.226724	0.512848			0.671907	0.0715884	0.341896
												0.977576	0.981677				0.420863	0.203841	0.481044			0.64424	0.103889	0.494663
												0.963665	0.983136				0.333931	0.131386	0.479117			0.391043	0.073793	0.410902
												0.9607	0.984561				0.275232	0.206766	0.432914			0.843724	0.0712679	0.44285
												0.951031	0.981302				0.33115	0.217234	0.594872			0.737333	0.0683105	0.382023
												0.972144	0.97176				0.265373	0.180838	0.49159			0.514083	0.0568974	0.51545
												0.970512	0.982253				0.415656	0.224211	0.311116			0.648097	0.056487	0.328755
												0.968212	0.984336				0.204249	0.12553	0.440377			0.810064	0.0652981	0.437011
												0.975288	0.981305				0.407934	0.199323	0.538462			0.750385	0.0565046	0.346925
												0.967138	0.981051				0.275444	0.194291	0.547436			0.68874	0.0568054	0.408196
												0.961169	0.981784				0.327045	0.0758421	0.440628			0.541941	0.0349215	0.450077
												0.968329	0.981665				0.387844	0.131181	0.372599			0.484522	0.0451847	0.444036
												0.973282	0.973186				0.35624	0.191873	0.592366			0.777015	0.0385152	0.398854
												0.963636	0.979222				0.286297	0.150733	0.347369			0.457982	0.0357479	0.361077
												0.966805	0.98337				0.357429	0.130247	0.42574			0.726276	0.0331813	0.458943
												0.973219	0.980428				0.217292	0.122855	0.444358			0.502125	0.0355814	0.47976
												0.966383	0.983741				0.282727	0.161108	0.376843			0.622376	0.0234614	0.368274
												0.977311	0.978609				0.352479	0.0993483	0.408882			0.566879	0.0269023	0.389768
												0.975218	0.984247				0.317654	0.133058	0.411133			0.498222	0.0200621	0.329832
												0.962275	0.973884				0.36221	0.164222	0.467238			0.488983	0.0241185	0.277801
												0.970024	0.981742				0.370441	0.0919783	0.357966			0.608844	0.0205892	0.333282
												0.95202	0.981401				0.240387	0.130563	0.26677			0.756138	0.0239093	0.334153
												0.954424	0.984416				0.383345	0.114806	0.514157			0.592065	0.0154313	0.418192
												0.963089	0.981374				0.245596	0.144211	0.344626			0.518446	0.0106416	0.406281
												0.971869	0.978162				0.276471	0.148	0.487098			0.430969	0.0130166	0.405019
												0.970848	0.985911				0.329139	0.135229	0.401201			0.646429	0.0158218	0.480531
												0.976328	0.985151				0.272441	0.136561	0.444334			0.672764	0.0150625	0.289581
												0.987441	0.974409				0.30744	0.141652	0.3953			0.751093	0.00920356	0.269839
												0.95873	0.980891				0.205419	0.165498	0.370569			0.635322	0.00909848	0.299179
												0.969048	0.98243				0.215898	0.142778	0.372203			0.458454	0.00681062	0.309134
												0.970067	0.967716				0.366044	0.134056	0.459755			0.443408	0.00643427	0.422337
												0.943395	0.980016				0.229776	0.145019	0.348139			0.615931	0.00596436	0.354082
												0.985022	0.979252				0.287896	0.137545	0.533704			0.414149	0.00483838	0.367298
												0.954206	0.982698				0.254299	0.0776471	0.491225			0.534414	0.00377234	0.325494
												0.970256	0.969369				0.225163	0.131075	0.531108			0.465279	0.00340773	0.367538
												0.974853	0.963462				0.269957	0.126763	0.4528			0.484217	0.00252165	0.315036
												0.975985	0.986534				0.291258	0.0935412	0.417716			0.44138	0.00133783	0.157722
												0.957247	0.976681				0.209108	0.150212	0.432278			0.448364	0.00113971	0.360059
												0.964045	0.980397				0.296993	0.126862	0.472658			0.532932	0.000778576	0.399549
												0.973343	0.982421				0.230502	0.131072	0.349067			0.804267	0.00036159	0.358701
												0.966195	0.971076				0.193064	0.0972229	0.396723			0.584881	0.000159039	0.263789
												0.965286	0.97486				0.229221	0.0772531	0.284538			0.553335	2.7877e-05	0.346632
												0.959109	0.972675				0.241638	0.114888	0.349652			0.753937	0	0.439044
												0.959581	0.988616				0.177181	0.105402	0.367778			0.452648	5.99805e-05	0.364794
												0.971478	0.979881				0.229293	0.10433	0.256095			0.554139	0.000243777	0.192387
												0.975132	0.983177				0.25912	0.0774532	0.28884			0.65369	0.000458546	0.22652
												0.962976	0.981752				0.289482	0.131551	0.360195			0.421689	0.000854003	0.36678
												0.966103	0.974108				0.241118	0.0892753	0.319971			0.355618	0.0012038	0.224914
												0.957144	0.974915				0.220321	0.119663	0.395579			0.455964	0.00186468	0.27558
												0.95807	0.98308				0.214857	0.0915838	0.326871			0.525678	0.00270072	0.356624
												0.964541	0.977427				0.301043	0.0764001	0.243912			0.637137	0.00259135	0.248563
												0.944774	0.980474				0.266171	0.0471968	0.245338			0.359018	0.00395985	0.399851
												0.982111	0.985374				0.209158	0.0583849	0.263017			0.58147	0.00586998	0.432666
												0.960716	0.973787				0.269572	0.0655815	0.334578			0.540759	0.00462264	0.276234
												0.972352	0.968183				0.214023	0.0670733	0.351339			0.577292	0.00918348	0.272357
												0.974822	0.977524				0.25477	0.0524515	0.383566			0.602168	0.00923395	0.268194
												0.977956	0.979286				0.267099	0.0686718	0.300805			0.417382	0.00803433	0.198638
												0.973575	0.987834				0.233909	0.0771076	0.428736			0.341217	0.0123824	0.188523
												0.973849	0.978569				0.235688	0.0758637	0.318211			0.583173	0.0082601	0.283116
												0.982627	0.981421				0.259091	0.0654462	0.334936			0.619419	0.0123906	0.259549
												0.95946	0.98138				0.25198	0.041269	0.371203			0.499776	0.00856153	0.215108
												0.951563	0.980256				0.234988	0.0728152	0.328818			0.198807	0.0224104	0.317837
												0.957143	0.972417				0.180378	0.0539125	0.271013			0.373682	0.00782059	0.339189
												0.97482	0.976853				0.219468	0.0577736	0.354859			0.423131	0.0206823	0.221067
												0.964522	0.97646				0.254815	0.0856986	0.185188			0.375432	0.0288506	0.168386
												0.969758	0.985569				0.20454	0.0473384	0.260049			0.433358	0.0343321	0.230547
												0.961081	0.974585				0.193288	0.0462311	0.170624			0.444922	0.0329554	0.218701
												0.974325	0.982624				0.169297	0.0623962	0.311279			0.462133	0.0420449	0.16507
												0.977066	0.976511				0.214534	0.0530212	0.245932			0.487197	0.0406214	0.20074
																	0.241384	0.0589035	0.335059			0.549494	0.0422351	0.208836
																	0.162448	0.0638214	0.245719			0.348819	0.0488326	0.225871
																	0.152872	0.0643217	0.300746			0.367998	0.0302269	0.252506
																	0.170318	0.0396622	0.17787			0.406168	0.0595866	0.25488
																	0.174188	0.0601726	0.257496			0.313683	0.0441041	0.258197
																	0.206834	0.0436016	0.216516			0.434912	0.0627248	0.180161
																	0.150858	0.0406094	0.302766			0.36778	0.0548136	0.292316
																	0.123943	0.0363104	0.284617			0.436006	0.0636468	0.202912
																	0.0962501	0.0435508	0.272522			0.360404	0.0604624	0.23923
																	0.186704	0.0409921	0.244294			0.489106	0.0897469	0.160651
																	0.16509	0.0372377	0.183941			0.452357	0.0603611	0.227839
																	0.16361	0.0441545	0.305693			0.354716	0.0665431	0.108944
																	0.108307	0.0362525	0.224267			0.40675	0.0687403	0.155434
																	0.160789	0.0424515	0.23025			0.248691	0.0980074	0.18839
																	0.131633	0.0431985	0.245713			0.393624	0.0968497	0.173795
																	0.155121	0.0251465	0.198525			0.440608	0.0647683	0.216439
																	0.192483	0.0340376	0.202682			0.275949	0.104552	0.145329
																	0.159259	0.0168514	0.223079			0.358948	0.107099	0.16035
																	0.175236	0.0263518	0.272375			0.249594	0.124392	0.22006
																	0.182523	0.0340015	0.198419			0.405398	0.125619	0.114601
																	0.14305	0.0288013	0.131336			0.330224	0.105395	0.218774
																	0.137334	0.032067	0.224168			0.299156	0.0886149	0.160537
																	0.113256	0.0354271	0.174343			0.396226	0.117762	0.157282
																	0.195013	0.0207059	0.13983			0.255545	0.15232	0.215088
																	0.128371	0.0237821	0.154221			0.335879	0.131641	0.121808
																	0.156049	0.0282308	0.221399			0.27787	0.116949	0.189757
																	0.140222	0.0215087	0.169309			0.329358	0.131093	0.125936
																	0.0913682	0.0169181	0.242656			0.30194	0.186033	0.13168
																	0.150134	0.0184711	0.16824			0.293589	0.194666	0.126768
																	0.140502	0.013192	0.218171			0.338724	0.163989	0.148328
																	0.0982905	0.0197003	0.202559			0.32076	0.146746	0.0794774
																	0.0977632	0.0191435	0.160326			0.298802	0.179933	0.0910051
																	0.142078	0.0152449	0.188924			0.288394	0.236952	0.166345
																	0.0804793	0.017765	0.161671			0.21356	0.172091	0.139285
																	0.102603	0.0127557	0.150586			0.334637	0.154647	0.167105
																	0.132999	0.0175422	0.108599			0.261181	0.263073	0.120674
																	0.0911394	0.0175979	0.202082			0.320476	0.15662	0.0977139
																	0.146374	0.0161923	0.177468			0.243733	0.302927	0.103852
																	0.0694341	0.0135847	0.156483			0.228659	0.269412	0.117064
																	0.123014	0.0165202	0.184298			0.309395	0.280282	0.0750692
																	0.105449	0.0147179	0.117909			0.283488	0.279205	0.0903858
																	0.0969013	0.00892364	0.109779			0.304803	0.201816	0.104672
																	0.124845	0.0145006	0.135896			0.23139	0.170562	0.0803324
																	0.0878707	0.00992769	0.187537			0.22583	0.221629	0.103853
																	0.0859864	0.00946568	0.137633			0.185599	0.370123	0.113047
																	0.0970883	0.0087325	0.144878			0.223256	0.464994	0.115487
																	0.0942527	0.011127	0.181983			0.257619	0.391961	0.0811958
																	0.106631	0.00951065	0.148172			0.204133	0.354503	0.0886557
																	0.103815	0.00553912	0.0799059			0.233712	0.473074	0.0834948
																	0.0906446	0.00749937	0.18138			0.181244	0.335174	0.0773825
																	0.0821501	0.00689533	0.144725			0.236855	0.309796	0.0751144
																	0.0935219	0.0051419	0.109341			0.1705	0.351159	0.0660465
																	0.0787429	0.00514264	0.0951399			0.154403	0.514368	0.0481454
																	0.0761197	0.0047882	0.144876			0.200382	0.38522	0.0861354
																	0.0715433	0.00681607	0.105934			0.173074	0.420116	0.0698937
																	0.076923	0.00350863	0.120415			0.26534	0.379778	0.0895698
																	0.0512251	0.00469529	0.13819			0.151436	0.4127	0.0613461
																	0.0674007	0.00269786	0.113201			0.193226	0.338874	0.0715155
																	0.0877878	0.00316881	0.100484			0.198961	0.248244	0.0668766
																	0.0679114	0.00287054	0.0594161			0.210152	0.282277	0.0648411
																	0.0624437	0.00299497	0.0713522			0.154613	0.507057	0.0359829
																	0.0657203	0.00190809	0.123213			0.197014	0.472244	0.0723435
																	0.0341133	0.00238878	0.111287			0.171845	0.390012	0.0635268
																	0.0545407	0.000986446	0.088138			0.128991	0.442712	0.0500841
																	0.0540372	0.00134268	0.0995806			0.198854	0.471421	0.0712898
																	0.0595032	0.00101452	0.0873042			0.1489	0.417522	0.042142
																	0.0540016	0.000742041	0.0579398			0.0950958	0.445245	0.0661613
																	0.0522293	0.000730819	0.0865142			0.152642	0.648931	0.0521305
																	0.0586708	0.000833047	0.0972772			0.136473	0.465552	0.0461787
																	0.0545154	0.0007559	0.0852189			0.123216	0.797359	0.0371986
																	0.0283834	0.000396964	0.0818403			0.12781	0.523043	0.0350902
																	0.0438676	0.000349494	0.0655611			0.0805186	0.627606	0.0389515
																	0.0415082	0.000228274	0.0839161			0.0959977	0.609803	0.0235265
																	0.0264811	0.0001456	0.0630827			0.121136	0.80753	0.0290392
																	0.0383592	7.18437e-05	0.066178			0.0891547	0.530423	0.0272935
																	0.0372777	2.85225e-05	0.0592417			0.0940276	0.656869	0.0379334
																	0.0288143	5.24722e-06	0.0399888			0.0964691	0.621717	0.0272346
																	0.0332328	0	0.0619892			0.0541924	0.857994	0.0239118
																	0.0311692	1.80596e-05	0.0447144			0.079876	0.636076	0.0261165
																	0.0186225	3.66175e-05	0.0188673			0.072491	0.678356	0.0196574
																	0.0272441	8.91138e-05	0.0431958			0.0561158	0.643576	0.0212103
																	0.0292563	0.000186537	0.0390238			0.0616931	0.582639	0.0128827
																	0.026265	0.000217211	0.03561			0.0454509	0.779495	0.0157355
																	0.0166302	0.000343189	0.0259717			0.0364658	0.574034	0.0112353
																	0.0181211	0.000695157	0.0230783			0.0344572	0.854221	0.0129241
																	0.0160143	0.00059251	0.0177507			0.0401235	0.911995	0.0103558
																	0.0078699	0.000926873	0.016662			0.0274365	0.681662	0.00987789
																	0.00981618	0.00087196	0.0143667			0.0290317	0.856434	0.00751404
																	0.00648613	0.00120948	0.0143059			0.0211294	0.847923	0.00455799
																	0.00723254	0.00157395	0.009308			0.0194765	1	0.00482708
																	0.00497199	0.0014751	0.00623999			0.0124544	0.561007	0.00230067
																	0.00164656	0.00225985	0.00320527			0.00598281	0.91363	0.00167264
																	0	0.00203183	0			0	0.631853	0

## Sheet: Figure 4
	Figure 4 a				Figure 4 b
						Data 1			Data 2			Data 3			Data 4			Data 5			Data 6			Data 7			Data 8
		P	D			TetR	sigma 28		TetR	sigma 28		TetR	sigma 28		TetR	sigma 28		TetR	sigma 28		TetR	sigma 28		TetR	sigma 28		TetR	sigma 28
		15.65	5.76			96.5658	14.5156		91.6387	14.2576		96.2892	11.1086		115.668	12.8367		86.5362	9.35373		111.771	5.46348		113.013	9.22612		102.857	17.4411
		53.57	9.05			79.8032	31.3622		84.2789	35.5754		83.7924	26.1139		109.119	24.8465		90.5385	14.4597		96.3431	6.83216		97.9352	12.1478		86.596	24.1577
		73.34	17.26			83.9797	93.0391		78.7924	90.3341		75.0954	70.6203		95.5501	65.1551		89.9307	34.0788		69.8966	13.5565		74.4394	24.879		69.2753	46.3777
		93.93	41.97			119.178	148.722		106.799	128.643		93.1935	99.5103		109.012	89.8017		96.3817	48.3368		59.8128	37.9961		66.3378	58.3227		66.0418	87.1246
		115.4	55.97			174.281	173.503		146.826	138.29		119.803	99.5719		130.582	87.6818		102.388	49.0704		55.6348	81.3458		63.5887	104.825		84.5496	132.88
		76.57	74.91			234.909	178.589		186.789	132.991		144.1	87.88		145.44	74.7441		102.398	41.9075		52.9593	137.111		70.4006	153.37		122.497	161.98
		32.83	62.52			301.807	173.481		225.288	122.452		157.843	73.6577		150.447	61.6734		99.3434	34.455		51.6858	198.042		91.8212	198.98		168.049	163.15
		23.74	27.04			370.126	164.559		255.236	108.94		159.431	61.0661		144.288	49.9079		92.9239	32.1737		52.9283	259.864		123.623	234.476		200.973	146.9
		56.7	18.77			437.329	153.656		278.468	96.7629		152.019	50.7252		134.673	41.1797		89.1968	36.7456		56.9175	319.129		161.861	249.597		217.889	126.747
		86.37	31.11			497.464	141.268		286.971	85.0758		138.462	42.4734		122.342	35.0028		87.8978	44.669		64.9639	371.65		193.961	245.194		214.356	110.268
		121	58.31			555.161	130.447		289.169	74.4306		126.333	36.0678		112.44	31.7247		90.1565	51.7641		78.346	419.773		216.959	228.498		196.365	98.5118
		71.48	73.13			601.976	119.737		280.998	65.4668		113.23	32.437		103.875	31.8141		96.4919	54.4688		95.7895	463.145		226.372	207.952		173.073	94.1014
		55.78	63.21			644.026	110.102		268.507	57.924		101.74	30.6411		96.5206	35.8723		99.4127	51.6667		115.216	500.577		220.044	190.782		149.72	98.1717
		31.84	52.46			673.869	100.887		253.414	52.0112		93.2261	31.4672		91.8538	43.6095		98.681	46.0703		138.08	535.228		205.888	179.609		135.871	111.631
		26.87	40.07			693.073	92.2927		235.963	46.4707		85.8621	34.7251		88.4312	55.2435		94.4535	43.3126		160.448	556.905		188.248	176.271		138.83	127.893
		53.24	27.67			698.512	84.838		219.309	42.4785		79.8534	40.685		90.1585	71.0334		91.6929	43.1882		179.954	570.853		173.125	182.445		155.597	142.676
		65.59	26			695.071	77.621		203.823	38.7456		75.5825	50.8678		101.296	88.6033		90.0233	47.3591		195.771	579.31		163.819	195.863		178.824	145.833
		81.23	24.32			680.356	71.2813		188.816	35.5978		73.47	65.1182		119.527	96.881		88.8083	52.586		208.753	578.891		162.221	212.908		195.734	139.303
		143.9	21			660.121	66.1386		176.399	33.4603		79.8095	83.5221		139.982	92.3678		92.0618	56.0688		217.068	575.852		169.49	227.598		196.916	127.206
		237.9	33.35			635.696	61.3685		162.263	32.087		96.1887	99.5367		150.365	81.2743		97.1456	55.0998		221.876	570.809		180.962	237.703		184.055	116.714
		276.6	64.67			607.266	56.6034		151.418	31.3916		119.539	103.479		149.511	68.8736		96.2032	51.2116		224.287	563.785		192.858	238.731		163.204	109.886
		222.2	94.34			574.053	52.7537		139.882	31.2446		140.252	96.1554		140.806	58.4717		93.9573	47.1297		224.195	559.187		201.714	233.48		142.564	109.019
		137.2	103.4			544.654	49.1952		130.747	32.0673		152.128	83.8254		129.559	51.0423		89.6681	45.0533		222.421	554.23		203.375	223.386		129.062	115.354
		46.45	82.74			512.144	46.1319		122.953	33.6144		152.779	71.9333		118.554	47.4524		86.2722	46.4747		220.453	553.211		199.851	212.464		125.95	127.395
		27.46	65.4			481.252	42.8904		116.448	36.4732		144.063	60.9548		108.777	47.5499		84.1273	50.2775		218.135	552.122		191.596	203.854		135.828	139.677
		41.46	51.35			452.903	40.584		110.63	40.1865		132.19	52.6041		100.633	52.5489		85.813	54.4225		215.158	546.071		180.821	198.959		155.04	145.952
		44.73	28.24			423.012	38.1406		105.579	45.3884		119.976	47.7453		95.805	62.2142		88.4459	55.9419		213.721	545.959		171.844	200.722		173.584	143.391
		88.42	23.27			394.949	36.3743		100.35	51.9108		109.067	45.803		96.4306	75.2205		90.0805	54.7032		211.179	544.827		164.885	206.5		182.052	135.399
		105.7	38.09			368.921	34.5328		97.6424	61.561		99.083	46.9405		104.377	88.4968		89.6157	52.3185		209.352	546.666		163.22	213.333		177.563	124.978
		155.2	14.97			347.104	33.1474		94.6264	72.9056		90.8804	51.1988		119.019	92.734		88.5253	49.1276		207.46	545.363		164.977	220.473		163.318	117.239
		205.5	24.84			323.903	32.0395		94.4687	87.5982		84.8881	59.3567		131.122	86.7742		84.5981	47.7175		207.735	545.294		171.227	227.032		145.996	114.279
		312.7	49.56			302.895	31.1846		100.37	105.696		82.2188	72.7381		137.916	76.9536		81.0288	49.0279		207.287	546.912		177.872	229.575		132.795	115.962
		213.7	75.93			284.709	30.5368		117.678	121.217		87.8738	87.5137		134.896	66.4478		80.116	53.5217		206.592	545.067		183.111	227.574		124.551	121.842
		163.4	104			267.164	30.605		148.239	128.935		102.45	98.1767		127.02	57.0565		80.6392	56.99		206.186	544.238		184.437	221.624		124.477	130.839
		85.78	106.4			251.694	30.4131		185.619	127.159		121.235	98.5395		117.358	51.7493		83.4687	58.934		204.505	542.651		182.415	215.419		132.999	138.804
		48.64	100.6			237.107	30.6346		216.064	119.569		135.96	89.5353		108.423	49.7338		85.6896	57.8334		202.952	536.434		177.491	208.538		144.502	142.093
		44.49	84.08			224.156	31.0236		240.003	108.804		141.194	78.1226		100.782	52.8095		85.8927	55.0675		201.118	533.874		170.898	204.815		155.38	139.628
		63.44	45.3			212.738	32.0927		253.192	97.3856		137.865	67.4847		95.0299	59.8169		84.3855	52.4174		198.944	530.421		162.768	204.985		158.569	133.935
		71.66	35.37			202.949	32.9935		257.105	87.0441		129.686	58.7756		93.7461	71.2852		80.7671	51.3688		196.879	529.806		156.612	205.477		154.821	127.08
		127.7	35.35			193.062	34.5149		250.373	77.7644		119.246	52.5081		98.9348	82.8865		78.8212	52.0883		195.011	529.518		153.493	210.017		146.463	122.429
		206.9	41.1			184.5	36.7707		240.172	69.3142		109.11	48.8667		108.539	90.4428		77.6614	54.1845		194.033	528.122		152.851	214.9		136.079	121.113
		309.9	52.62			175.928	39.0983		226.646	63.0863		100.185	49.4459		120.531	89.4415		77.8768	56.9638		191.786	524.354		154.415	219.236		127.59	121.362
		156.5	120.2			168.362	41.8941		213	57.8412		91.7598	52.7197		128.522	81.758		80.1257	59.6852		189.026	521.106		156.866	222.357		122.505	125.664
		63.3	112.8			160.729	46.0865		199.591	53.7601		85.7265	60.2927		129.421	71.9278		81.8948	60.6942		186.488	520.462		159.464	222.926		121.636	130.997
		77.29	92.14			155.489	50.3656		186.928	51.134		83.2325	71.2893		124.589	63.3448		83.722	60.0162		183.391	518.567		161.544	222.543		126.743	136.473
		45.11	65.72			150.685	55.1549		174.021	49.1562		85.8485	84.0749		116.542	57.1979		83.1674	57.6994		181.238	515.61		162.168	220.263		132.806	139.561
		57.45	33.54			145.834	60.8514		161.519	48.7475		98.0861	94.101		108.403	54.9635		82.3898	55.8117		180.216	515.188		162.212	218.714		138.918	138.898
		69.8	21.14			140.709	67.4984		149.583	49.4691		111.927	96.7578		101.899	56.5036		79.8628	54.775		177.636	511.947		158.71	215.93		142.141	136.321
		121.7	17.82			137.424	76.1783		140.04	51.863		126.76	92.0875		96.72	61.8297		78.7114	54.7387		175.78	512.198		156.91	214.384		141.761	132.92
		185.2	26.04			135.345	84.8195		131.228	55.317		133.262	81.8145		94.9937	70.2819		77.695	56.3149		173.941	512.892		154.093	214.97		138.341	130.325
		175.3	65.61			134.489	95.5852		123.863	60.3891		132.172	71.0699		97.0495	80.1951		77.6869	58.1299		173.212	515.019		152.234	216.144		133.189	129.532
		139	76.3			139.262	107.509		117.492	67.2219		127.271	62.9681		104.482	88.033		78.7319	59.3078		172.008	512.789		151.016	217.519		128.711	128.56
		77.11	96.07			151.25	119.934		112.628	75.8972		117.451	56.6331		114.342	89.8934		79.9713	60.0132		169.633	511.538		150.038	219.399		125.688	130.369
		57.29	68.84			174.375	129.395		111.228	86.04		108.751	53.4379		122.16	84.208		80.6015	59.9311		168.372	512.497		149.266	220.867		123.689	132.951
		54.79	54.79			207.476	133.522		114.536	98.548		100.3	53.4389		124.738	76.1959		81.1192	59.2193		166.468	512.173		150.354	223.538		124.458	136.635
		75.38	35.8			244.397	134.042		125.931	109.061		93.1624	56.3196		122.381	67.8407		80.54	57.7797		165.149	511.755		150.406	225.233		126.322	140.061
		87.73	32.48			287.031	129.923		144.498	114.413		87.2296	62.8346		116.924	62.0341		80.5107	57.2892		163.725	513.645		151.615	228.407		130.28	142.302
		136.4	24.21			327.295	124.723		167.208	113.302		85.4769	71.8097		109.903	59.4012		78.9572	56.9693		161.975	512.475		153.294	230.113		134.492	144.402
		290.6	35.73			359.584	117.799		189.203	108.446		86.9799	82.4369		103.666	59.264		77.8533	56.7726		161.482	514.379		154.404	231.152		138.773	144.693
		345.8	55.5			384.687	110.21		203.983	100.306		96.3549	91.6965		98.944	63.1669		77.7218	57.1803		160.509	513.493		157.37	232.493		142.606	144.545
		271.6	93.41			401.398	102.941		214.136	91.2265		107.392	95.5931		96.0003	69.3662		78.4053	57.5353		161.064	512.732		159.314	232.44		145.003	144.338
		156.1	117.3			407.32	95.6577		216.268	82.906		120.416	92.6274		97.8904	77.7451		78.1957	58.0102		160.28	512.571		160.696	233.096		147.254	142.804
		71.1	95.02			407.363	89.7385		213.287	75.3792		127.404	85.5508		102.151	85.1913		78.4171	58.1938		160.415	510.549		162.479	233.114		147.439	141.891
		43.86	85.92			399.698	84.3029		205.982	69.0929		129.734	77.3412		109.694	88.8767		78.8645	58.2512		160.895	509.261		163.627	231.697		147.481	140.367
		30.64	82.6			390.703	78.4042		196.549	64.5705		126.205	69.5416		116.547	87.9109		78.8919	58.0683		160.666	509.857		164.623	232.487		147.407	141.263
		35.56	66.08			378.818	74.369		187.132	60.9003		120.468	64.4729		121.31	83.3273		77.3053	58.0977		160.698	503.508		164.222	230.768		146.323	141.372
		52.03	63.58			362.485	70.1176		175.71	58.188		112.896	61.4004		122.578	77.7597		78.119	58.3235		160.731	501.537		164.374	231.436		146.163	141.279
		37.99	37.99			347.068	66.9291		166.03	56.9002		105.496	61.33		121.264	72.4845		77.6234	58.8082		159.682	496.365		164.492	230.992		147.009	142.452
		62.71	25.6			332.214	64.8259		156.075	57.525		99.4089	64.5088		118.344	68.9463		79.0913	59.3027		159.078	493.344		164.933	230.736		147.197	142.806
		103.9	23.1			316.624	62.311		146.282	59.055		95.4611	70.0594		114.335	68.2353		80.2496	60.5771		157.121	489.313		164.943	230.969		148.784	143.781
		187.2	37.09			300.979	60.6379		138.854	61.7113		94.5087	77.4175		110.113	69.9965		82.0212	62.3165		156.125	483.121		164.527	230.607		149.264	144.729
						286.13	59.4098		131.64	66.3431		97.4313	86.5745		108.768	74.6834		83.8545	63.9184		153.501	477.377		164.916	231.297		150.398	144.848
						271.448	58.6107		126.224	71.7364		105.172	94.4295		108.69	80.3669		85.5237	65.8444		150.782	471.017		164.972	231.664		151.914	145.807
						256.833	58.3115		123.25	78.9652		115.318	100.179		111.847	86.0979		87.123	66.9241		148.856	468.231		165.694	232.77		153.094	146.799
						244.629	57.9634		123.755	86.9394		125.792	101.223		117.352	91.2316		89.3946	67.1084		145.484	467.033		166.193	234.616		154.338	148.585
						233.963	58.6516		129.698	95.2992		136.938	98.6826		123.041	93.8904		90.3496	67.7157		143.676	463.451		167.048	235.448		155.569	149.236
						222.703	59.5335		140.358	102.707		143.986	93.228		128.765	94.5297		90.9621	67.9197		140.793	460.954		167.339	235.868		156.784	148.829
						213.178	60.7798		154.882	106.142		147.139	86.4954		133.284	92.3674		92.0843	67.4628		138.622	456.483		166.915	236.157		157.087	148.859
						204.413	62.5662		172.308	106.783		146.156	81.4497		135.311	88.6082		91.7066	66.4955		136.199	456.642		167.525	235.854		156.8	148.868
						196.165	64.1939		188.356	104.316		141.958	76.8475		135.013	84.8801		91.4237	66.2816		133.858	455.463		167.74	235.801		156.652	149.037
						188.565	67.1299		203.03	99.435		136.58	73.9219		133.807	81.5322		90.8157	65.8558		132.282	450.218		165.9	234.023		155.32	148.562
						181.454	69.9871		213.274	93.6863		130.594	73.8047		131.599	79.6177		90.5661	65.6065		129.765	447.205		164.296	233.554		153.368	147.364
						175.571	73.2642		218.553	87.3783		125.41	75.2828		128.609	78.8852		90.4949	65.772		127.747	445.123		163.315	234.018		152.894	148.342
						171.115	76.6857		220.533	81.8847		122.037	78.6548		126.468	78.7802		89.8345	65.634		125.388	443.21		161.942	232.78		151.969	148.428
																					124.671	442.06		161.696	232.712		151.509	148.983
																					122.964	435.576		159.754	229.834		149.903	148.716
																					121.185	432.211		157.845	229.224		149.419	148.322
																					119.586	429.082		156.139	229.955		148.363	149.023
																					117.694	426.935		154.645	228.414		147.392	149.029
	Figure 4 c						Figure 4 d							Figure 4 e							116.056	423.686		154.179	227.531		147.59	148.888
																					114.671	418.001		151.572	224.483		145.872	148.249
		lamda cl	Lac I	TetR				hER	POLII	TRIP1	HDAC				Cardio	NO2	SO2	O3	Rspar		112.786	413.519		149.35	223.615		145.08	147.399
		0.0134546	0.58344	0.10489				0.234308	0.0240601	0.0297226	0.00327937				214	74.48	19.13	17.35	73.67		111.173	410.44		146.22	224.005		143.596	148.834
		0.0133531	0.537848	0.270791				0.254711	0.02515	0.0292118	0.00360398				203	80.87	18.76	39.43	77.58		109.166	406.821		144.95	222.826		142.258	148.348
		0.0121337	0.484821	0.432089				0.275553	0.02624	0.0287009	0.00392858				202	67.09	13.83	56.35	64.81		106.899	404.323		143.08	222.371		141.457	148.78
		0.0118784	0.416997	0.704522				0.296394	0.0273299	0.02819	0.00425319				182	74.73	30.79	5.6	68.85		105.706	399.877		141.451	221.959		141.089	149.444
		0.0120027	0.362269	0.927787				0.317236	0.0284199	0.0276792	0.0045778				181	62.29	23.07	3.6	49.45
		0.0126817	0.322817	0.875136				0.338078	0.0295098	0.0271683	0.00490241				129	63.64	17.44	6.73	67.35
		0.014359	0.272666	0.751288				0.35892	0.0305998	0.0266574	0.00522702				104	44.4	8.11	9.6	30.31
		0.0152812	0.242076	0.566214				0.379761	0.0316897	0.0261466	0.00555163				197	48.56	8.53	24.85	156.55
		0.0150091	0.226143	0.495993				0.400603	0.0327797	0.0256357	0.00587624				157	51	9.05	7.79	47.33
		0.0139003	0.20032	0.480679				0.421445	0.0338697	0.0251248	0.00620084				188	62.71	14.49	13.31	42.33
		0.0111411	0.174899	0.427643				0.442286	0.0349596	0.024614	0.00641704				185	62.81	17.07	13.52	51.57
		0.0183547	0.15496	0.326678				0.465975	0.0604976	0.0241031	0.00641704				161	45.19	20.67	2.1	34.32
		0.0229934	0.13788	0.260047				0.490781	0.0880635	0.0235923	0.00641704				144	34.79	10.39	3.54	19.78
		0.0384596	0.112693	0.187963				0.515587	0.115629	0.0230814	0.00641704				111	41.31	9.5	12.98	42.75
		0.0731058	0.10626	0.143992				0.540393	0.143195	0.0225705	0.00641704				176	61.32	12.72	25.29	54.72
		0.143008	0.100154	0.131096				0.565199	0.170761	0.0220597	0.00641704				169	101.33	43.17	9.17	76.99
		0.170985	0.0954776	0.0908611				0.590005	0.198327	0.0215488	0.00641704				167	102.31	60.3	5.67	79.72
		0.188478	0.0896236	0.072067				0.614811	0.225893	0.0210379	0.00641704				169	81.01	44.71	5.43	64.12
		0.216795	0.0852712	0.061147				0.639617	0.253458	0.0205271	0.00641704				159	69.9	45.84	0.29	69.21
		0.294356	0.0799469	0.0499124				0.664423	0.281024	0.0200162	0.00641704				101	49.23	26	9.04	47.81
		0.439711	0.080526	0.0452645				0.689229	0.310724	0.0195054	0.0062509				114	46.79	8.11	51.42	82.77
		0.585591	0.0855581	0.0387302				0.711089	0.353054	0.0189945	0.00588373				180	60.4	12.08	32.92	47.65
		0.632154	0.0858354	0.0352771				0.732541	0.395385	0.0184836	0.00551657				161	58.73	12.01	49.25	59.8
		0.544076	0.0845232	0.0279358				0.753994	0.437715	0.0179728	0.0051494				177	87.7	47.74	2.4	102.18
		0.430508	0.0895753	0.022504				0.775446	0.480045	0.0174619	0.00478223				151	63.49	32.35	1.67	60.67
		0.346989	0.0999382	0.0201816				0.796898	0.522375	0.016951	0.00441506				142	56.02	11.07	27.6	23.04
		0.282923	0.103572	0.0174144				0.81835	0.564706	0.0164402	0.00404789				109	52.4	6.31	31.1	22.67
		0.21682	0.119443	0.0169142				0.839802	0.607036	0.0159293	0.00368072				116	49.81	5.98	24.67	23.74
		0.167667	0.140701	0.018026				0.861255	0.649366	0.0154184	0.00331356				177	47.33	6.39	38.67	25.86
		0.137071	0.161958	0.0185216				0.882707	0.691696	0.0149076	0.00387766				142	52.94	8.61	30.9	46.32
		0.100184	0.179893	0.0160646				0.902342	0.730155	0.0143967	0.00481492				130	53.38	8.3	34.04	42.86
		0.0778044	0.222706	0.01462				0.902544	0.75408	0.0138859	0.00575218				164	86.42	45.98	0.79	109.98
		0.0604195	0.250206	0.0131487				0.902747	0.778005	0.013375	0.00668944				152	58.08	17.49	4.23	46.01
		0.0502651	0.312366	0.0157518				0.902949	0.80193	0.0128641	0.0076267				127	66.16	11.84	21.73	52.54
		0.0436894	0.392097	0.0171354				0.903152	0.825854	0.0123533	0.00856396				110	66.04	26.6	13.54	57.96
		0.0362256	0.443779	0.0172383				0.903354	0.849779	0.0118424	0.00950122				202	74.31	32.62	17.48	83.68
		0.0293832	0.435068	0.0155605				0.903557	0.873704	0.0113315	0.0104385				188	79.66	40.89	5.23	79.38
		0.0211777	0.435384	0.0137995				0.903759	0.897629	0.0108207	0.0113757				202	63.54	21.49	51.85	66.59
		0.0192004	0.457548	0.0130051				0.903961	0.921554	0.0103098	0.012313				150	56.46	11.81	28.17	65.71
		0.0159469	0.467514	0.0121252				0.904164	0.945479	0.00979848	0.0199538				106	45.69	45.06	1.92	44.94
		0.0121558	0.479901	0.0155011				0.901957	0.950435	0.0092808	0.0359874				108	37.66	49.8	4.23	39.87
		0.0109224	0.484154	0.0177472				0.890186	0.952271	0.00876313	0.0520211				112	32.28	36.68	11.67	29.55
		0.00997184	0.519332	0.0188825				0.878416	0.954106	0.00824545	0.0680547				125	32.4	15	12.85	30.21
		0.00842848	0.457818	0.0192611				0.866646	0.955941	0.00772777	0.0840883				176	43.16	28.89	7.31	33.66
		0.00745457	0.473983	0.0184668				0.854875	0.957777	0.0072101	0.100122				177	51.34	28.86	0	45.08
		0.00641094	0.466541	0.022565				0.843105	0.959612	0.00669242	0.116156				147	47.9	7.05	60.67	54.25
		0.00615702	0.412254	0.0611366				0.831335	0.961447	0.00617474	0.132189				162	48.67	9	16.85	47.14
		0.00551417	0.404849	0.184824				0.819564	0.963283	0.00565707	0.148223				93	42.54	32.93	15.67	34.13
		0.0053082	0.402624	0.438188				0.807794	0.965118	0.00513939	0.164257				119	44.37	30.18	21.48	34.1
		0.00610177	0.336631	0.567019				0.796024	0.966954	0.0554967	0.182059				159	41.34	6.71	33.67	41.76
		0.00605933	0.309874	0.603781				0.761377	0.927505	0.144097	0.244361				166	52.91	30.87	15.42	53.87
		0.00556375	0.300168	0.648912				0.722767	0.857881	0.232698	0.306663				180	46.71	10.29	29.96	42.29
		0.00550431	0.251363	0.666132				0.684158	0.788257	0.321299	0.368965				146	45.4	7.09	37.48	51.62
		0.00541777	0.210542	0.664865				0.645549	0.718633	0.409899	0.431267				145	46.74	7.94	22.67	42.3
		0.00497973	0.19952	0.861826				0.60694	0.649009	0.4985	0.493569				115	52.57	23.81	8.17	40.85
		0.00540376	0.167858	1				0.568331	0.579385	0.587101	0.555871				117	40.96	25.45	17.23	33.94
		0.00867903	0.144795	0.856714				0.529721	0.509761	0.675701	0.618173				174	41.94	32.58	10.48	33.97
		0.0169036	0.143798	0.648915				0.491112	0.440137	0.764302	0.680475				159	40.54	39.22	11.73	30.81
		0.0207399	0.115231	0.562647				0.452503	0.370513	0.852902	0.742777				167	41.84	9.71	13.54	33.78
		0.0296295	0.112812	0.510585				0.419569	0.334951	0.842473	0.805079				161	50.19	5.76	26.23	28.59
		0.0599717	0.0967137	0.38232				0.392959	0.313197	0.828935	0.81942				177	50.06	8.03	34.6	27.81
		0.110552	0.0903496	0.28396				0.366349	0.291443	0.815397	0.83356				86	82.13	16.18	53.48	88.3
		0.170588	0.0947352	0.219548				0.339739	0.269688	0.801858	0.8477				105	100.84	35.47	34.73	103.19
		0.244926	0.0898054	0.179109				0.313129	0.247934	0.78832	0.86184				173	68.1	9.04	49.15	70.51
		0.362255	0.0893184	0.138474				0.286519	0.226179	0.774781	0.87598				144	63.94	8.45	23.85	48.33
		0.466731	0.087079	0.119491				0.259909	0.204425	0.761243	0.89012				180	72.44	16.16	41.1	52.82
		0.604387	0.0924105	0.10044				0.233298	0.182671	0.747705	0.90426				146	52.14	6.11	51.42	53.97
		0.689432	0.0968907	0.0798424				0.206688	0.160916	0.734166	0.9184				133	51.31	6.18	35.4	45.83
		0.699396	0.0932998	0.0619029				0.197386	0.147308	0.721649	0.928354				125	49.71	7.19	32.29	18.98
		0.737463	0.0892149	0.0536737				0.196372	0.145033	0.714374	0.913889				124	74.27	38.95	56.85	49.57
		0.825534	0.0887797	0.0395756				0.195358	0.142758	0.707098	0.899423				200	53.9	12.03	42.27	83.03
		1	0.0962016	0.0356545				0.194344	0.140483	0.699823	0.884958				181	49.76	6.83	23.73	64.59
		0.965027	0.0914134	0.0305626				0.193331	0.138208	0.692548	0.870492				180	68.4	15.11	8.73	41.57
		0.75426	0.0870855	0.0233711				0.192317	0.135933	0.685273	0.856027				159	72.05	16.35	9.73	47.47
		0.636244	0.103748	0.0205715				0.191303	0.133658	0.677998	0.841561				154	40.51	27.13	9.6	39.71
		0.482309	0.11885	0.0169407				0.190289	0.131383	0.670723	0.827096				123	37.39	23.4	18.35	36.29
		0.379722	0.136222	0.0157697				0.189276	0.129108	0.663448	0.81263				113	37	16.7	26.48	35.48
		0.290837	0.148834	0.0122703				0.188262	0.126833	0.656173	0.798165				181	47.12	7.41	12.68	33.93
		0.25878	0.186255	0.0131329				0.201033	0.132484	0.610713	0.7625				116	48.69	4.64	38.73	37.54
		0.196254	0.22455	0.0130926				0.217069	0.138651	0.548917	0.693238				192	52.85	6.81	47.54	43.18
		0.160511	0.255006	0.0123539				0.233104	0.144818	0.487121	0.623975				172	48.58	26.14	9.92	54.9
		0.133164	0.305319	0.0131117				0.24914	0.150984	0.425324	0.554713				141	39.42	52.55	12.04	38.68
		0.0979972	0.354491	0.0166922				0.265175	0.157151	0.363528	0.485451				120	34.17	41.75	14.85	28.35
		0.0748925	0.389952	0.0153028				0.281211	0.163318	0.301732	0.416189				124	28.21	8.7	19.42	26.93
		0.0552048	0.380567	0.010744				0.297246	0.169485	0.239935	0.346926				159	39.33	41.47	10.42	33.28
								0.313282	0.175651	0.178139	0.277664				157	26.96	9.6	16.79	24.63
								0.329317	0.181818	0.116343	0.208402				164	24.35	4.71	13.7	22.44
								0.345353	0.202272	0.0636544	0.13914				137	25.91	5.6	12.54	25.91
								0.382779	0.227255	0.0618768	0.111458				82	21.55	4.21	20.6	22.37
								0.42927	0.252239	0.0600991	0.101167				93	27.52	17.15	7.17	27.15
								0.475761	0.277222	0.0583215	0.0908748				100	30.85	32.88	12.48	25.28
								0.522252	0.302206	0.0565439	0.0805831				187	38.63	12.38	2.73	30.65
								0.568743	0.327189	0.0547663	0.0702913				156	41.85	5.24	53.92	50.33
								0.615234	0.352172	0.0529887	0.0599996				176	43.88	5.7	44.92	47.39
								0.661725	0.377156	0.0512111	0.0497078				153	46.73	17.93	7.67	36.36
								0.708216	0.402139	0.0494335	0.0394161				151	52.83	17.28	19.65	37.85
								0.754707	0.427123	0.0476559	0.0291243				109	57.8	15.66	14.73	39.58
								0.801198	0.451087	0.0458783	0.024372				104	41.5	4.94	28.35	23.17
								0.832273	0.474417	0.0441007	0.0224205				173	61.02	13.82	49.67	44.55
								0.850539	0.497748	0.0423231	0.020469				157	49.74	9.34	52.23	44.05
								0.868805	0.521079	0.0405455	0.0185176				153	35.59	27.89	4.79	25.92
								0.887071	0.54441	0.0387679	0.0165661				137	21	18.96	5.1	30.61
								0.905337	0.567741	0.0369903	0.0146146				150	28.91	24.12	9.17	31.42
								0.923603	0.591072	0.0352127	0.0126631				91	25.68	17.24	7.54	28.01
								0.941869	0.614403	0.0334351	0.0107116				89	37.65	15.02	11.35	25.94
								0.960135	0.637734	0.0316575	0.00876014				101	26.41	26.11	15.35	23.13
								0.978402	0.661065	0.0298799	0.00680865				160	23.77	13.7	12.73	23.83
								0.996668	0.685244	0.0621714	0.00614704				180	23.48	15.06	13.48	25.86
								0.997111	0.716811	0.103616	0.00580925				154	22.65	11.4	14.67	25.85
								0.993039	0.748377	0.145061	0.00547147				131	23.57	14.92	13.35	28.35
								0.988966	0.779943	0.186506	0.00513368				110	23.81	12.45	14.29	23.7
								0.984894	0.81151	0.227951	0.00479589				92	23.6	11.24	18.23	19.85
								0.980822	0.843076	0.269396	0.00445811				180	31.83	16.35	18.54	26.89
								0.976749	0.874643	0.31084	0.00412032				151	31.91	15.09	9.65	30.04
								0.972677	0.906209	0.352285	0.00378253				142	35.27	20.31	10.73	29.39
								0.968605	0.937775	0.39373	0.00344475				151	27.55	9.72	18.18	22.03
								0.964533	0.969342	0.435496	0.0101731				169	32.64	19.5	9.79	22.59
								0.96046	0.989736	0.482353	0.0333378				118	29.45	6.98	15.23	17.27
								0.942939	0.98176	0.529211	0.0565025				87	36.76	20.55	9.85	19.67
								0.925027	0.973784	0.576069	0.0796672				164	39.26	29.13	6.23	27.05
								0.907116	0.965808	0.622926	0.102832				149	40.95	28.58	16.18	31.55
								0.889204	0.957832	0.669784	0.125997				158	34.69	28.47	6.4	30.23
								0.871293	0.949856	0.716641	0.149161				168	31.58	28.56	14.79	23.18
								0.853382	0.94188	0.763499	0.172326				158	23.99	5.52	13.54	25.3
								0.83547	0.933904	0.810356	0.195491				125	27.38	6.37	15.35	21.89
								0.817559	0.925928	0.857214	0.218655				104	34.53	22.39	11.23	24.27
								0.799648	0.917952	0.888776	0.263188				201	31.17	25.5	16.98	23.37
								0.763257	0.883191	0.884626	0.32167				149	32.24	26.14	17.35	23.06
								0.71897	0.819587	0.880476	0.380152				164	39.8	19.29	9.98	25.12
								0.674684	0.755983	0.876326	0.438634				149	45.22	20.45	1.42	25.84
								0.630398	0.692378	0.872176	0.497116				135	42.61	20.87	0.04	30.63
								0.586112	0.628774	0.868026	0.555598				117	35.66	17.33	0	35
								0.541826	0.56517	0.863876	0.614081				105	34.62	16.07	3.54	27.6
								0.497539	0.501566	0.859727	0.672563				178	35.48	28.99	9	26.77
								0.453253	0.437962	0.855577	0.731045				143	36.72	19.87	15.29	25.68
								0.408967	0.374358	0.851427	0.789527				144	33.16	19.39	31.06	24.82
								0.365689	0.352675	0.843172	0.848009				170	36.58	15.47	20.92	25.2
								0.352165	0.334614	0.834021	0.872577				157	42.89	24.67	27.85	31.42
								0.338641	0.316553	0.824869	0.888505				106	38.12	17.7	31.42	36.36
								0.325117	0.298491	0.815718	0.904433				105	38.99	15.03	29.92	25.73
								0.311593	0.28043	0.806566	0.920361				168	40.7	18.17	12.1	26.98
								0.298069	0.262369	0.797414	0.936289				144	49.72	24.67	5.98	27.97
								0.284545	0.244308	0.788263	0.952216				188	47.12	29.53	10.17	30.31
								0.271021	0.226246	0.779111	0.968144				161	51.6	17.81	11.1	18.34
								0.257497	0.208185	0.769959	0.984072				142	36.7	10.05	16.15	26.71
								0.252888	0.192644	0.760808	1				122	71.25	28.2	41.42	60.1
								0.259074	0.186075	0.746059	0.977179				107	50.5	15.95	53.04	52.46
								0.265259	0.179505	0.727759	0.9516				172	62.53	39.48	48.73	66.86
								0.271445	0.172936	0.709458	0.926022				133	30.28	19.61	7.08	27.13
								0.27763	0.166367	0.691158	0.900443				165	31.06	14.27	6.54	26.81
								0.283816	0.159797	0.672858	0.874865				113	33.35	14.79	12.31	16.9
								0.290002	0.153228	0.654557	0.849286				152	27.6	10.03	9.93	17.26
								0.296187	0.146659	0.636257	0.823708				110	28.17	7.02	3.73	20.56
								0.302373	0.140089	0.617956	0.798129				82	29.9	6.92	10.17	24.9
								0.308558	0.13352	0.599656	0.772551				167	37.19	11.37	8.6	30.55
								0.315046	0.136779	0.572306	0.746972				161	32.22	17.9	4.17	32.67
								0.324194	0.142784	0.510376	0.699154				161	47.92	25.34	12.1	38.61
								0.333341	0.148788	0.448447	0.630989				159	57.1	30.44	50.98	49.11
								0.342489	0.154793	0.386517	0.562823				150	25.14	6.7	9.42	17.72
								0.351636	0.160797	0.324588	0.494658				70	19.06	4.23	22.23	19.82
								0.360784	0.166802	0.262658	0.426492				120	28.98	19.45	5.04	30.72
								0.369932	0.172806	0.200729	0.358326				168	44.18	20.84	1.1	30.09
								0.379079	0.178811	0.138799	0.290161				159	40.44	14.07	8.48	26.77
								0.388227	0.184816	0.0768694	0.221995				192	44.22	10.42	25.99	27.97
								0.397374	0.19082	0.0395266	0.15383				151	43.61	9.86	28.79	25.02
								0.419102	0.204102	0.0400057	0.136744				162	52.72	12.97	28.98	34.6
								0.454542	0.226055	0.0404848	0.124802				104	39.65	9.01	34.23	29.3
								0.489981	0.248007	0.0409638	0.112861				110	32.04	6.3	23.54	23.61
								0.525421	0.26996	0.0414429	0.10092				182	33.41	8.16	34.52	29.92
								0.56086	0.291913	0.041922	0.0889792				162	30.85	11.82	15.98	29.35
								0.5963	0.313865	0.042401	0.0770381				176	53.47	45.61	6.35	38.49
								0.631739	0.335818	0.0428801	0.065097				144	87.1	51.56	11.73	77.97
								0.667179	0.357771	0.0433591	0.0531559				148	82.56	31.74	60.71	91.79
								0.702618	0.379723	0.0438382	0.0412148				93	26.21	7.37	23.79	17.33
								0.738057	0.402116	0.0440615	0.0338167				83	20.26	4.26	15.6	14.13
								0.768138	0.427617	0.0425673	0.030887				119	17.18	5.03	14.48	17.28
								0.792551	0.453118	0.0410732	0.0279573				167	28.89	8.02	15.92	26.54
								0.816964	0.47862	0.0395791	0.0250276				156	58.66	33.83	27.67	49.02
								0.841377	0.504121	0.038085	0.0220979				128	38.33	18.82	32.42	64.42
								0.86579	0.529622	0.0365909	0.0191682				161	32.58	18.82	32.42	19.61
								0.890203	0.555123	0.0350967	0.0162385				108	22.64	6.83	9.35	23.37
								0.914616	0.580624	0.0336026	0.0133088				92	43.13	22.88	24.35	38.98
								0.939029	0.606125	0.0321085	0.0103791				183	70.89	44.79	19.21	59.14
								0.963442	0.631626	0.0306144	0.00744944				148	61.98	35.27	28.56	67.93
								0.987855	0.657127	0.0440894	0.00794474				169	23.11	5.97	13.29	22.06
								0.996633	0.688808	0.100965	0.0103037				140	22.83	6.68	18.04	24.98
								0.997054	0.72064	0.15784	0.0126627				150	32.04	12.48	8.42	36.42
								0.997475	0.752472	0.214715	0.0150217				68	54.28	38.31	22.54	46.53
								0.997896	0.784304	0.27159	0.0173807				114	39.33	20.03	23.85	37.56
								0.998316	0.816136	0.328466	0.0197397				148	28	9.15	22.04	25.89
								0.998737	0.847968	0.385341	0.0220987				155	40.57	8.89	41.48	42.07
								0.999158	0.8798	0.442216	0.0244577				199	50.2	12.08	39.35	42.21
								0.999579	0.911631	0.499091	0.0268167				159	53.51	12.98	41.92	51.55
								1	0.943463	0.555967	0.0316624				146	58.74	17.02	33.31	57.87
								0.997221	0.97092	0.595871	0.0536409				90	58.73	17.64	39.6	69.24
								0.975531	0.97416	0.632366	0.0756195				92	46.81	8.39	53.85	59.98
								0.953841	0.9774	0.66886	0.097598				160	45.41	8.38	66.75	58.03
								0.93215	0.98064	0.705355	0.119577				151	54.35	8.39	59.1	43.51
								0.91046	0.98388	0.74185	0.141555				168	47.24	8.41	41.42	29.08
								0.88877	0.98712	0.778344	0.163534				163	51.5	9.45	33.1	36.31
								0.86708	0.99036	0.814839	0.185512				139	73.05	19.79	76.54	77.01
								0.845389	0.9936	0.851334	0.207491				92	91.37	26.97	56.92	73.63
								0.823699	0.99684	0.887828	0.229469				113	70.39	14.55	48.98	60.12
								0.802009	1	0.920825	0.254134				186	57.12	8.47	21.54	54.63
								0.776838	0.932302	0.930722	0.326025				140	64.14	11.24	70.6	71.1
								0.748838	0.864605	0.940619	0.397915				178	50.18	7.6	70.17	58.07
								0.720839	0.796907	0.950516	0.469806				157	44.99	5.77	36.98	47.63
								0.692839	0.729209	0.960413	0.541696				165	44.5	7.09	49.73	56.67
								0.66484	0.661512	0.970309	0.613586				124	44.79	6.46	38.42	35.71
								0.636841	0.593814	0.980206	0.685477				98	40.78	6.18	65.54	43.84
								0.608841	0.526116	0.990103	0.757367				137	22.79	2.84	11.23	17.94
								0.580842	0.458418	1	0.829258				126	19.18	2.32	25.17	26.22
															177	29.03	9.52	6.77	30.2
															141	38.41	9.96	6.85	23.6
															143	45.69	10.35	12.73	31.14
															109	40.54	8.19	29.17	29.11
															108	43.16	8.97	52.29	36.45
															159	42.67	11.04	26.73	43.75
															159	42.18	10.11	42.65	47.62
															162	40.37	6.87	49.1	42.6
															143	42.43	6.71	53.04	46.94
															151	40.77	6.34	44.73	44.99
															100	49.1	9.43	51.94	40.16
															129	48.88	7.98	38.42	28.8
															193	52	9.53	70.54	60.99
															149	46.48	10.52	72.98	60.4
															162	65.93	23.04	41.71	67.89
															164	72.1	18.76	43.04	72.39
															164	68.83	13.33	50.43	65.72
															111	61.82	10.83	30.04	58.3
															115	47	8.6	59.17	50.58
															206	62.69	12.86	30.6	57.68
															176	50.9	9.2	31.92	69.94
															183	47.45	8.33	26.71	45.9
															176	49.54	10.3	23.85	61.28
															164	58.13	11.54	31.23	67.73
															108	76.07	18.45	40.04	72.34
															111	71.81	14.17	50.98	66.95
															173	74.97	15.96	48.23	72.62
															158	68.31	18.19	51.6	91.74
															81	57.34	13.15	77.1	115.94
															179	70.64	17.33	62.79	127.26
															155	79.83	19.83	56.9	110.96
															128	75.22	18.56	54.92	94.82
															103	56.49	14.59	33.35	73.87
															175	58.89	17.07	16.1	67.09
															153	51.55	11.13	16.84	59.12
															211	65.03	17.83	41.23	118.23
															155	79.81	21	53.68	127.73
															168	92.61	27.2	62.48	96.29
															106	74.04	17.71	74.48	88.75
															77	66.9	12.73	99.6	79.74
															173	81.11	21.81	46.85	72.31
															147	61.32	14.12	26.73	76.83
															156	54.13	12.81	44.02	63.06
															169	68.48	14.76	38.79	53.03
															178	76.3	15.17	44.54	45.12
															116	64.98	11.94	52.98	49.67
															112	57.72	13.59	61.29	59.34
															180	70.14	21.25	43.06	109.99
															160	68.13	19.26	42.6	114.99
															176	98.85	32.54	51.67	141.77
															182	50.72	14.44	51.67	83.45
															172	57.92	14.58	56.6	71.63
															114	86.13	19	52.85	59.62
															123	96.02	16.66	44.54	73.36
															224	81.71	14.17	58.92	64.91
															163	68.83	14.6	43.35	76.57
															186	71.52	15.88	42.02	83.38
															185	72.08	13.1	45.85	55.84
															159	61.07	10.18	52.08	68.47
															121	73.66	14.13	56.73	91.52
															124	69	14.81	62.73	106.37
															194	69.72	19.55	42.04	104.83
															161	69.55	22.92	49.1	122.28
															174	63.79	20.29	51.67	101.29
															178	70.33	19.46	57.42	83.49
															167	78.11	23.37	61.42	77.62
															125	85.85	22.38	78.1	89.7
															127	60.58	9.31	81.85	48.42
															208	87.7	24.18	41.42	63.25
															215	97.08	27.18	73.42	74.64
															211	78.58	19.32	62.97	64.2
															183	81.61	21.27	35.92	87.54
															166	58.69	7.44	26.79	46.75
															113	59.38	9.49	28.29	74.27
															120	48.22	8.79	4.48	52.03
															192	46.51	10.65	15.65	37.04
															167	59.4	19.67	23.29	47.46
															194	65.12	14.73	25.06	62.92
															180	54.42	13.66	39.79	56.31
															158	74.21	23.5	28.29	79.08
															127	77.08	25.79	29.48	84.8
															96	67.41	16.95	57.73	90.08
															85	71.81	22.85	71.79	114.56
															113	63.97	20.02	63.98	93.98
															209	72.95	19.51	43.54	75.38
															162	67.55	18.26	50.92	79.66
															167	67.44	19.16	59.77	72.92
															127	78.68	26.52	42.85	71.35
															116	93.87	31.25	53.23	93.7
															148	92.86	29.99	39.43	77.86
															187	122.16	42.94	34.74	90.81
															208	122.22	55.42	40.49	119.25
															228	59.52	14.9	69.55	97.42
															180	73.92	13.27	51.74	94.87
															121	78.92	12.81	63.49	74.45
															139	68.35	10.45	80.24	61.94
															191	71.92	15.5	39.11	75.16
															166	58.21	16.24	34.17	96.78
															187	85.76	31.93	28.36	101.25
															161	56.41	9.97	52.74	65.22
															148	53.69	6.81	46.99	50.17
															123	58.03	9.03	44.18	40.13
															125	71.96	17.28	55.99	77.46
															194	72.77	23.59	17.74	57.15
															161	60.6	17.4	21.05	83.9
															206	55.28	9.1	31.36	47.78
															191	87.02	45.36	40.18	99.37
															149	56.07	14.34	24.68	71.27
															117	51.69	9.55	44.61	35.69
															123	53.63	6.9	31.86	34.72
															209	101.13	45.91	11.17	114.43
															199	85.15	51.55	34.74	110.65
															177	48.06	7.39	52.93	47.84
															182	69.08	24.44	35.61	90.79
															177	55.91	12.78	26.43	49.3
															135	55.85	13.6	9.8	62.06
															116	62.56	13.97	18.93	67.6
															171	73.92	23.29	24.74	83.29
															158	60.56	15.45	21.99	75.16
															182	81.43	24.48	41.74	98.69
															182	73.34	21.27	49.68	97.9
															181	69.75	18.81	56.55	99.86
															131	67.44	15.33	73.3	87.24
															150	93.45	23.49	47.68	88.23
															216	91.93	24.36	58.7	104.22
															194	65.94	12.97	68.29	78.6
															191	64	11.62	50.86	67.82
															181	85.03	23.88	39.58	83.6
															186	55.9	12.14	54.99	80.27
															142	67.41	14.8	67.3	75.11
															131	61.75	11.14	56.36	73.32
															209	87.66	19.99	20.31	62.16
															181	77.29	29.85	18.55	48.53
															189	65.63	39.21	6.31	42.85
															168	53.68	40.69	10	40.79
															171	54.42	6.97	56.67	39.82
															110	49.07	4.43	48.11	42.31
															120	29.28	3.17	19.18	18.55
															84	28.74	3.11	17.81	16.05
															98	35.95	4.01	24.06	21.26
															136	37.53	3.12	32.42	20.46
															213	44.19	4.91	32.42	21.17
															206	48.74	6.76	11.36	24.7
															166	53.31	8.15	9.74	23.69
															148	56.87	12.32	7.49	37.89
															241	52.49	11.68	2.04	39.99
															197	51.52	7.71	7.74	33.36
															208	59.97	8.33	41.67	50.23
															231	74.24	28.31	41.68	101.88
															259	71.75	18.87	54.92	66.98
															164	87.35	18	41.68	107.9
															163	93.39	20.05	67.49	110.64
															250	74.6	13.87	79.49	66.04
															208	74.69	14.52	82.68	66.03
															260	78.83	13.17	53.24	73.87
															224	75.27	29.37	29.3	67.49
															190	75.28	39.67	7.18	63.46
															148	46.44	7.63	30.93	39.6
															142	43.06	5.57	12.61	22.15
															226	49.26	10.74	20.79	32.98
															217	59.17	14.13	8.93	56.22
															202	66.13	12.96	21.3	44.46
															204	62.72	14.71	19.06	52.1
															215	48.38	32.93	5.15	45.58
															148	35.34	15.95	12.74	32.88
															135	30.9	20.97	11.11	27.75
															257	38.02	16.03	7.96	26.39
															186	43.04	4.78	26.06	14.05
															207	48.83	7.24	20.34	21.98
															187	59.21	17.12	15.61	40.94
															177	53.41	26.38	4.61	67.19
															127	49.1	7.92	30.68	31.9
															106	52.23	11.27	48.24	40.32
															232	66.55	22.69	39	63.96
															195	50.8	10.98	21.43	41.39
															205	55.1	8.23	49.8	45.22
															205	44.97	5.37	46.61	27.81
															181	82.31	27.05	26.24	47.24
															113	56.48	21.94	13.8	41.15
															144	39.8	21.08	16.24	33.52
															194	48.36	17.08	18.18	39.63
															169	43.68	7.09	12.61	23.55
															152	46.31	6.44	8.99	19.32
															91	45.46	7.51	13.55	33.05
															105	51.32	6.71	72.11	44.27
															108	55.33	6.05	61.67	55
															152	55.94	6.16	75.92	39.19
															159	50.95	5.82	41.8	34.25
															226	53.25	5.48	49.99	41.69
															216	52.41	11.31	14.36	27.25
															213	51.34	7.84	30.61	32.57
															175	54.5	9.15	68.84	51.58
															164	52.72	8.16	52.11	42.53
															123	66.77	15.3	49.36	48.71
															213	80.55	23.39	14.24	66.89
															223	115.18	84.49	27.05	122.64
															223	96.54	50.96	0.67	88.91
															181	52.31	18.8	12.61	45.02
															181	57.44	17.93	10.11	26.28
															128	53.81	8.21	35.11	37.57
															130	59.23	12.15	80.18	82.41
															172	67.09	12.47	77.99	75.71
															171	67.57	10.73	73.18	52.28
															210	67.15	10.5	74.72	43.54
															172	72.72	12.53	57.8	47.81
															186	72.15	12.31	50.43	49.5
															114	48.82	8.9	48.81	41.01
															138	44.63	7.6	41.11	40.5
															208	47.51	24.83	18.8	37.72
															184	59.99	21.93	7.11	35.04
															185	67.34	42.68	4.55	55.81
															167	42.49	26.46	16.86	38.74
															151	56.71	9.05	38.49	49.45
															111	50.88	27.34	12.24	45.73
															110	48.35	17.97	22.18	30.42
															182	60.77	9.47	12.07	32.16
															160	48.04	22.69	11.24	45.53
															192	52.6	9.55	36.93	28.69
															165	58.47	9.38	92.3	115.85
															182	59.32	9.14	88.93	163.79
															99	59.34	9.35	11.8	59.83
															116	50.11	7.6	55.55	54.31
															185	64.46	14.35	122.05	111.63
															168	52.76	8.3	95.68	72.92
															171	45.48	7	81.05	54.26
															161	73.11	22.73	57.05	68.35
															130	58.49	11.68	37.59	58.84
															123	61.39	9.76	107.3	54.63
															107	45.16	6.53	103.43	51.43
															216	47.09	7.88	70.99	48.67
															176	61.21	14.1	69.55	50.88
															180	83.34	40.83	51.8	69.21
															182	66.78	28.98	43.99	46.78
															174	59.4	28.91	41.43	42.52
															101	50.07	8.39	64.93	51.22
															119	52.44	18.81	18.68	22.32
															197	54.02	33.49	15.11	26.82
															187	55.82	33.47	17.93	33.88
															182	55.55	32.38	0.29	39.9
															166	35.67	25.71	13.94	30.79
															177	25.3	16.78	11.93	23.52
															126	32.19	32.13	17.18	28.09
															108	28.11	22.2	18.24	21.82
															197	25.74	22.29	21.11	23.75
															163	27.3	17.99	25.22	21.73
															190	27.8	23.77	23.93	25.32
															152	31.31	22.2	23.52	26.11
															167	39.37	28.65	34.36	30.8
															109	45.22	25.15	32.49	34.24
															116	21.83	7.37	20.74	20.07
															196	22.08	9.61	13.17	23.04
															172	30.15	16.77	16.18	26.2
															179	39.68	25.74	18.74	26.85
															167	29.45	17.74	17.18	25.08
															142	29.56	11.28	16.3	26.63
															85	27.86	7.79	12.8	20.73
															105	27.81	15.89	11.36	21
															123	27.68	28.07	19.18	21.14
															169	30.61	38.12	14.11	22.27
															146	27.68	20.57	13.99	24.43
															107	24.8	12.42	23.11	25.25
															158	31.19	13.98	16.74	30.51
															109	48.2	20.45	7.3	30.4
															108	38.51	16.56	4.11	21.96
															207	36.28	22.09	13.18	38.1
															170	34.46	27.95	23.55	35.92
															201	35.63	18.25	19.41	34.95
															179	36.16	24.49	26.43	29.43
															169	32.23	18.52	17.86	28.13
															121	26.02	22.83	12.18	27.28
															111	19.83	14.23	17.61	24.72
															182	26.93	21.37	20.36	29.42
															162	22.9	17.89	18.05	25.71
															197	29.1	17.72	9.29	23.23
															176	30.03	44.39	22.21	27.4
															165	34.46	31.49	22.81	27.94
															134	34.53	27.24	29.99	27.39
															88	33.96	18.01	40.86	23.53
															195	35.92	29.98	27.11	26.38
															178	32.19	22.22	29.18	22.98
															169	26.04	18.47	19.8	25.11
															152	25.32	16.52	15.74	30.18
															168	49	27.81	12.24	35.86
															117	34.29	31.35	16.43	29.76
															127	23.74	19.95	18.55	17.47
															223	28.33	23.81	16.93	20.25
															155	31.81	24.81	20.24	25.67
															179	28.6	16.56	31.06	22.16
															187	28.1	11.05	25.43	20.76
															157	28.95	8.63	6.99	24.06
															113	25.7	6.31	16.43	26.06
															91	16.76	3.4	14.43	25.12
															200	22.69	4.24	23.05	23.15
															154	23.78	5.53	16.49	23.51
															156	28.24	7.75	16.81	25.46
															161	76.9	64.41	107.3	80.22
															161	72.98	69.07	135.61	103.02
															116	50.38	25.56	19.24	31.68
															111	29.27	16.19	27.8	26.77
															211	29.49	9.54	14.93	28.54
															158	48.95	22.5	2.54	39.24
															191	75.1	74.49	90.72	77.49
															151	61.69	42.69	73.36	67.26
															180	40.57	15.23	16.8	46.69
															105	31.97	8.6	16.49	39
															105	19	4.06	12.24	24.63
															192	27.9	6.49	24.09	23.67
															156	61.12	19.77	52.86	49.82
															177	34	15.52	20.36	34.28
															161	34.48	25.08	25.68	34.14
															181	34.44	24.5	23.24	35.56
															100	56.76	38.05	18.11	47.83
															101	46.55	33.98	34.55	39.78
															227	48.89	43.86	48.06	39.78
															163	44.07	39.07	32.91	36.54
															180	42.02	23.13	10.99	31.17
															135	35.06	15.18	19.81	30.53
															154	39.24	23.45	5.43	31.32
															120	41.34	38.15	8.18	33.74
															103	37.65	24.26	6.68	34.1
															170	37.21	21.36	17.86	31.02
															177	93.42	52.3	168.93	82.25
															163	23.96	7.58	19.17	31.45
															157	24.21	10.94	22.06	26.16
															147	38.11	27.51	32.06	35.88
															92	49.51	43.2	16.49	40.08
															88	48.11	35.36	17.93	31.07
															132	50.14	41.09	17.24	33.61
															201	40.43	31.91	34.68	28.5
															191	43.41	41.03	29.79	35.88
															164	41.87	26.51	28.68	34.56
															166	31.84	26.99	17.36	32.3
															127	35.49	32.15	19.18	33.09
															127	60.71	44.73	62.11	45.31
															204	102.53	55.87	60.43	93.46
															160	76.26	27.76	50.74	67.35
															176	59.07	17.44	37.84	42.49
															170	54.1	10.82	63.34	40.23
															162	71.3	18.78	38.8	59.17
															112	55.72	12.01	51.55	46.07
															93	46.25	10.56	91.74	47.47
															199	20.47	6.42	23.36	31.71
															178	37.13	11.05	41.74	32.97
															181	39.06	9.44	54.43	39.99
															190	32.12	8.28	49.19	38.68
															164	24.97	5.97	16.24	22.17
															109	26.34	5.73	7.55	24.24
															102	38.75	6.5	29.05	32.19
															188	41.74	11.66	39.11	43.26
															154	40	9.66	43.18	47.9
															156	34.27	8.67	35.47	43.26
															150	26.94	6.78	12.64	22.16
															156	33.06	9.26	11.24	26.86
															96	38.33	12.49	2.43	29.56
															104	45.24	9.03	52.49	39.33
															179	50.71	13.52	25.18	46.74
															138	48.78	11.39	43.54	29.67
															170	51.89	13.48	26.74	36.55
															167	50.45	11.97	52.66	33.95
															128	56.54	13.96	66.52	42.73
															97	54.03	13.24	85.36	58.3
															114	53.96	12.11	90.99	63.75
															198	66.33	16.66	83.36	68.06
															189	66.75	15.39	52.74	56
															168	87.7	33.99	31.92	71.51
															176	91.23	53.57	95.18	108.26
															173	81.08	36.39	66.68	93.69
															117	55.16	10.49	71.18	57.65
															122	36.92	5.96	45.3	31.39
															192	41.31	7.93	32.49	37.35
															151	63.55	18.53	60.49	60.19
															173	59.89	14.67	18.36	54.52
															184	52.68	12.15	45.68	44.79
															166	58.66	13.74	61.11	49.99
															140	55.79	13.45	75.11	55.05
															126	38.47	8.38	49.74	49
															168	41.29	9.58	30.68	56.18
															154	53.09	13.21	63.93	78.32
															180	52.93	11.27	92.68	70.59
															173	65.44	14.63	64.8	66.51
															169	82.64	22.12	77.05	89.15
															106	62.19	13.92	72.11	99.6
															95	51.67	9.48	53.61	78.37
															133	47.58	7.97	50.05	28.59
															181	56.65	10.56	58.36	41.06
															195	53.51	10.48	68.24	40.12
															125	74.62	22.34	63.49	53.5
															169	65.12	15.23	62.8	65.81
															115	55.06	9.84	63.3	92.47
															109	50.58	9.99	81.74	65.26
															185	82.02	22.13	52.95	72.91
															165	67.79	14.01	61.11	55.64
															187	55.46	12.35	42.18	47.49
															169	46.81	13.47	29.55	39.9
															152	44.45	14.96	33.93	38.01
															123	49.49	13.12	48.05	62.93
															114	35.67	5.86	54.8	44.96
															192	42.8	8.49	50.05	39.47
															184	47.73	9.34	64.79	43.71
															153	38.53	8.25	45.36	37.86
															164	51.75	11.68	40.68	44.95
															173	74.39	19.6	61.68	65.85
															108	47.68	10.43	54.86	59.85
															110	46	11.95	53.93	55.98
															189	51.69	14.45	36.93	49.41
															162	53.7	13.53	18.93	49.12
															168	42.58	9.92	13.29	48.84
															160	59.22	13.92	43.93	63.48
															157	55.36	11.99	37.3	56.67
															123	51.49	12.4	23.36	59.9
															119	44.88	9.37	57.8	88.46
															193	48.9	11.3	30.55	60.12
															151	69.43	19.63	39.93	73.18
															174	83.75	25.62	37.67	87.16
															163	66.88	16.78	57.61	68.4
															174	67.12	14.55	59.8	82.55
															154	88.29	23.04	62.74	119.21
															120	68.45	15.16	82.8	98.88
															218	60.34	12.63	43.8	58.26
															180	71.75	18.99	43.81	63.51
															219	67.25	14.94	54.61	79.59
															171	52.46	9.9	58.55	76.36
															185	70.08	16.37	49.74	94.78
															117	52.56	10.8	45.24	64.72
															122	48.06	9.55	56.86	64.95
															215	50.97	15.84	26.93	84.8
															168	48.42	8.07	33.61	46.79
															198	64.18	14.68	17.24	45.55
															179	53.9	17.81	38.11	75.9
															163	53.18	13.23	42.18	75.74
															120	62.61	11.33	53.43	53.9
															127	65.26	18.47	39.36	73.59
															219	58.13	10.06	7.28	56.33
															194	76.7	21.51	28.11	68.7
															191	95.81	28.81	31.36	97.64
															193	105.16	28.24	43.18	117.02
															172	104.68	31.29	37.05	111.3
															142	85.88	20.49	63.74	104.31
															124	64.03	12.5	76.93	76.23
															199	95.37	27.09	22.29	88.63
															209	104.83	32.51	23.86	109.45
															173	66.04	16.57	54.02	104.16
															204	81.95	31.71	38.61	118.05
															181	73.91	16.51	40.49	101.78
															150	92.42	22.39	41.55	105.43
															169	94.15	27.35	59.24	89.1
															219	84.22	18.49	56.49	79.45
															137	103.8	29.36	34.16	113.03
															117	108.56	39.6	48.93	109.66
															146	76.41	20.46	40.61	75.4
															210	61.09	14.35	48.68	45.34
															145	66.4	13.7	61.36	50.51
															128	87.43	24.53	21.61	73.57
															203	117.14	38.7	19.93	118.97
															156	85.84	26.76	35.68	78.96
															134	111.37	52.68	13.8	103.46
															188	73.27	18.79	66.8	142.78
															160	61.8	9.4	32.11	96.83
															109	72.19	16.42	5.61	43
															103	49.21	10.36	45.61	78.54
															206	62.93	14.39	51.61	74.93
															176	68.38	19.51	41.17	86.38
															153	60.78	16.47	40.49	78.07
															201	61.8	16.39	36.24	79.31
															195	74.24	21.37	40.74	83.82
															128	88.41	27.38	32.49	70.86
															112	69.57	14.24	70.11	71.23
															211	66.69	13.42	66.42	82.29
															199	72.65	13.72	28.11	60.32
															185	61.02	11.2	47.36	58.46
															210	75.03	15.89	36.36	70.15
															173	65.27	11.71	46.61	48.84
															135	86.44	21.31	23.11	69.62
															138	66.01	18.25	27.92	76.14
															200	79.22	18.5	20.34	88.06
															205	71.76	14.42	20.86	71.5
															202	46.16	5.19	36.86	62.37
															168	48.94	7.44	12.05	27.93
															184	49.42	10.59	26.24	32.21
															120	53.41	11.76	11.92	54.24
															133	74.44	19.84	36.86	76.72
															227	95.32	33.26	42.67	101.72
															196	88.22	26.57	23.99	79.14
															176	82.32	16.7	38.46	68.25
															176	82.36	17.46	41.8	77.21
															166	73.08	15.26	29.55	73.28
															127	53.98	7.84	43.74	70.15
															129	52.6	5.65	20.92	33.48
															186	45.24	6.21	17.3	14.33
															151	49.37	9.81	22.24	26.47
															132	48.17	9.8	13.49	35.83
															101	35.99	4.21	23.86	20.62
															85	36.35	5.86	9.17	18.94
															112	44.7	12.36	15.11	35.97
															108	48.04	9.29	10.92	41.77
															203	37.12	5.85	9.67	36.05
															190	40.44	6.56	27.24	45.82
															187	43.46	5.99	23.42	56.62
															190	46.26	6.51	28.67	53.33
															181	47.7	5.45	53.05	42.07
															144	51.01	9.59	2.61	36.93
															126	42.36	5.53	9.36	25.66
															234	46.04	8.79	7.51	52.96
															196	49.39	11.38	18.24	57.14
															211	56.64	13.18	55.49	67.24
															183	80.95	18.42	50.98	62.57
															173	85.05	20.48	62.11	71.07
															150	54.4	11.4	89.3	69.2
															128	46.38	7.97	81.67	56.02
															226	58.5	9.86	59.92	45.17
															189	65.74	10.1	46.61	48.26
															221	60.8	9.67	41.55	44.48
															207	55.66	11.77	78.76	49.95
															171	79.11	35.59	30.36	61.49
															149	92.18	55	20.24	89.34
															138	44.47	6.91	40.05	32.22
															194	58.48	9.47	24.86	33.36
															179	75.48	14.11	37.24	72.98
															156	71.75	13.74	40.67	73.51
															195	84.8	19.42	23.55	66.49
															184	73.88	21.6	16.42	62.54
															130	56.74	8.45	33.61	47.75
															127	46.97	4.09	60.67	55.13
															210	53.98	7.98	29.55	49.27
															159	55.78	7.2	24.05	48.13
															198	52.11	8.09	15.3	44.88
															171	48.12	18.69	21.3	44
															175	43.78	24.28	2.8	41.21
															144	46.1	43.42	10.49	44.28
															100	45.44	7.97	26.74	46.34
															189	41.48	9.09	8.24	39.38
															141	48.72	4.6	33.3	36.05
															167	74.28	25.21	34.17	40.08
															168	55.74	13.24	6.42	39.84
															180	67.15	19.37	8.42	54.83
															108	57.8	42.93	0.36	76.73
															124	37.96	7.13	6.05	25.84
															172	50.37	7	62.8	47.91
															169	53.92	5.44	52.74	41.97
															162	73.48	15.43	38.67	44.27
															142	54.32	6.31	54.49	47.05
															113	62.38	8.19	31.3	44.63
															97	69.96	11.6	6.36	44.4
															112	54.7	7.62	59.86	33.29
															141	47.98	5.9	97.17	81.52
															212	54.43	5.92	42.3	56.4
															203	60.18	11.62	23.17	61.65
															192	49.3	13.76	6.8	36.95
															157	93.06	33.22	11.8	47.87
															118	112.42	64.26	11.74	120.35
															115	59.95	14.46	27.05	55.28
															172	59.56	6.49	25.42	58.94
															181	79.85	26.57	11.67	90.76
															184	69.65	29.13	0.99	70.64
															187	56.18	4.28	29.55	38.12
															160	68.97	14.37	45.24	45.96
															137	56.1	6.58	74.92	48.43
															128	61.7	6.28	55.55	66.48
															193	68.93	20.27	5.17	42.18
															177	74.64	50.1	21.8	53.02
															184	52.38	5.37	61.61	40.32
															177	56.71	4.78	72.71	70.39
															173	67.75	15.85	11.92	72.96
															116	57.28	4.45	40.99	69.63
															122	46.62	2.18	51.86	56.53
															189	62.97	11.35	17.8	53.47
															175	56.89	10.96	29.61	51.1
															172	46.2	5.22	85.24	52.09
															170	53.9	7.82	68.86	47.39
															169	62.21	8.72	45.99	50.2
															140	81.1	10.37	101.61	69.64
															128	87.74	10.44	85.49	68.54
															187	89.76	21.07	25.05	65.82
															195	50.98	34.74	24.49	37.98
															184	53.56	29.64	18.8	35.59
															187	62.29	29.86	22.46	41.17
															177	47.9	20.81	38.8	33.21
															114	43.29	16.54	12.61	33.07
															123	46.33	5.94	17.05	22.06
															168	42.89	8.98	18.17	25.16
															178	52.22	10.63	17.49	26.17
															168	57.79	23.92	10.74	27.31
															183	40.22	14.47	3.11	30.37
															148	60.52	18.98	7.61	35.04
															122	60.36	4.85	43.86	48.44
															124	35.11	5.08	20.86	37.58
															210	37.09	11.94	17.86	30.55
															190	34.31	10.29	22.17	27.89
															174	39.31	25.39	28.65	30.91
															198	36.5	24.36	22.3	28.23
															166	30.94	10.85	20.61	27.77
															140	54.74	20.26	15.86	31.14
															109	39.08	12.55	22.3	29.72
															182	57.89	17.33	12.67	38.81
															171	70.28	15.45	40.05	55.87
															147	57.94	5.9	83.67	82.55
															178	52.9	4.92	60.67	38.27
															173	54.18	7.6	15.3	26.45
															136	61.62	6.72	34.05	30.19
															108	64.65	9.57	115.74	61.82
															182	85.45	21.91	33.51	46.93
															148	89.17	25.53	50.17	51.06
															199	75.15	20.68	51.49	53.72
															204	90.04	34.92	26.36	75.81
															174	113.21	46.65	52.55	99.7
															114	80.63	37.68	64.61	82.46
															120	39.99	17.9	24.11	30.32
															192	43.6	30.78	22.67	30.3
															180	45.27	19.1	13.92	34.99
															170	53.37	19.79	16.86	36.33
															169	42.38	18.6	24.55	44.97
															162	35.92	11.91	27.3	41.94
															141	30.06	17.47	10.11	43.8
															94	22.92	9.37	22.11	37.04
															141	26.16	11.51	24.92	34.97
															179	51.98	24.68	23.99	39.97
															152	95.01	72.11	16.17	77.75
															165	90.6	44.6	49.67	76.96
															156	63.88	8.25	12.17	30.84
															138	62.9	22.45	12.17	28.67
															100	42.33	3.38	44.99	17.72
															177	46.72	4.74	11.17	20.42
															185	56.54	4.52	61.3	37.29
															204	55.42	5.98	55.42	43.95
															187	50.99	5.61	50.51	48.93
															159	59.23	28.32	31.49	41.39
															141	51.21	21.87	19.55	29.03
															127	52.46	19.69	7.86	27.55
															189	54.18	22.79	24.92	31.49
															187	53.69	31.2	13.8	30.2
															177	48.99	30.15	24.55	32.58
															173	55.21	37.72	3.61	42.67
															134	54.11	39.22	16.49	40.49
															120	47.86	18.18	14.24	31.69
															108	36.62	9.31	21.17	23.66
															115	37.48	25.62	5.86	28.97
															128	45.03	17.1	1.74	31.49
															125	36.63	12.03	6.05	21.63
															175	46.63	22.06	32.42	23.9
															170	42.44	16.29	7.05	32.51
															134	39.91	25.4	6.8	36.81
															122	43.46	22.76	6.36	33.15
															202	35.83	23.49	7.86	37.27
															193	39.76	19.73	5.99	35.7
															207	42.39	28.5	11.8	32.01
															193	44.37	33.29	9.61	28.78
															163	43.5	35.56	9.99	31.15
															121	30.02	14.87	14.55	23.55
															132	22.6	1.93	20.11	19.09
															191	26.4	4.03	18.17	18.92
															169	26.71	2.73	20.55	18.29
															180	30.25	3.18	32.42	16.45
															189	36.58	9.79	10.24	18.09
															189	40.38	14.99	6.92	24.65
															116	40.63	8.58	1.55	28.92
															129	28.76	3.77	13.17	19.55
															193	29.58	5.1	15.55	23.54
															184	38.38	9.43	28.42	33.37
															171	51.88	39.17	18.24	34.69
															182	73.18	44.61	16.67	48.75
															182	79.72	34.8	11.92	59.95
															121	73.66	31.79	51.61	66.29
															126	44.11	23.38	31.55	33.51
															198	45.48	30.39	20.13	32.23
															172	41.51	12.95	16.11	38.13
															179	33.69	6.89	21.61	33.98
															166	29.1	4.19	20.99	30.2
															155	24.75	3.35	16.55	20.15
															105	15.29	2.25	25.59	14.21
															133	28.46	13.53	33.67	25.23
															211	31.61	32.5	15.3	31.79
															182	45.48	36.69	14.17	37.83
															163	39.85	23.09	18.49	34.27
															158	46.55	21.78	10.92	40.37
															148	48.85	32.33	6.3	34.79
															138	46.79	18.96	7.42	46.27
															122	42.51	13.15	15.49	35.97
															173	38.66	19.16	1.3	38.56
															164	45.41	21.23	2.74	36.93
															176	45.73	20.81	5.92	27.83
															185	49.18	13.58	13.05	35.92
															163	58.26	24.48	19.05	43.21
															111	101.92	43.69	26.86	89.66
															103	82.57	24.98	48.05	61.85
															144	70.37	24.89	86.3	73.84
															164	125.79	79.26	123.74	143.04
															191	67.56	19.09	77.99	81.44
															188	33.93	4.88	28.17	22.77
															162	35.41	3.11	23.86	26.75
															148	38.42	6.58	25.86	33.69
															123	41.01	5.21	19.05	23.57
															164	38.48	5.75	24.17	23
															181	34.18	5.19	28.86	19.68
															178	37.32	5.29	29.05	28.25
															186	74.67	22.59	81.17	53.71
															152	103.54	61.33	123.74	102.57
															114	73.71	49.27	45.8	84.8
															95	30.08	10.14	21.8	20.75
															160	33.86	21.27	17.51	23.37
															154	44.37	19.53	13.67	25.75
															167	61.46	48.03	7.61	38.73
															160	91.12	83.57	32.11	91.18
															172	90.41	51.66	73.17	88.91
															106	72.86	23.95	64.3	70.86
															119	46.11	7.89	5.67	18.36
															166	53.36	35.05	8.55	28.29
															189	50.97	34.1	12.74	27.88
															181	62.16	32.21	19.4	37.29
															163	92.38	41.23	27.36	51.73
															144	77.26	41.8	27.61	47.79
															128	79.42	36.66	25.92	50.68
															106	63.85	13.53	64.49	55.22
															152	85.52	28.24	28.07	72.75
															145	65.61	13.21	39.36	66.69
															105	50.02	5.37	66.61	54
															192	69.23	13.43	37.74	58.99
															152	59.62	8.24	45.86	58.13
															126	59.07	5.86	63.8	71.26
															109	46.88	3.53	24.92	18.32
															171	57.43	8.84	32.67	39.57
															179	53.43	7.37	59.86	54.43
															160	52.61	5.77	89.67	52.47
															175	65.45	13.4	55.42	49.41
															154	55.49	8.82	31.99	42.72
															119	54.19	7.54	48.17	52.22
															126	43.8	4.17	19.86	28.12
															169	65.4	6.1	1.9	23.33
															159	65.54	5.85	5.05	24.01
															103	55.76	4.56	48.74	32.17
															130	56.35	4.95	56.99	31.52
															179	52.14	4.81	34.74	35.54
															125	56.71	14.73	17.92	41.32
															135	61.73	14.87	51.17	42.52
															193	56.38	6.91	51.05	39.96
															155	66.3	8.5	40.49	54.23
															183	58.49	5.58	34.24	57.14
															166	73.17	8.13	76.74	82.48
															107	69.22	15.09	44.61	75.72
															139	81.75	18.08	49.42	88.16
															129	58.5	5.17	59.36	56.08
															206	70.84	7.64	56.61	60.44
															162	84.2	13.08	50.92	68.27
															168	73.97	14.89	30.49	56.32
															168	71	12.24	55.05	55.22
															163	59.82	5.63	41.92	47.62
															132	64.19	6.9	40.49	42.1
															122	67.46	10.51	70.05	61.58
															170	101.49	40.69	91.11	106.29
															180	114.34	82.81	68.92	154.16
															160	103.09	53.7	84.55	124.84
															163	83.51	27.85	55.3	100.49
															152	63.25	7.94	57.99	62.89
															126	59.41	6.19	70.8	69.61
															110	52.35	6.29	65.24	65.66
															186	53.47	7.61	45.99	54.15
															183	57.24	8.88	19.99	59.16
															156	67.08	8.42	59.11	54.84
															145	73.9	12.29	64.55	69.69
															141	71.24	15.63	67.11	79.53
															136	76.67	17.28	77.3	89.99
															116	68.34	8.86	70.05	63.58
															191	78.13	12.19	66.49	66.49
															183	71.51	11.44	58.71	71.69
															157	78.84	14.92	71.67	89.11
															147	88.63	15.21	78.36	92.22
															160	82.66	9.07	74.92	64.22
															134	70.92	7.09	67.34	53.85
															123	58.21	4.52	68.8	51.08
															214	67.02	6.39	58.82	50.93
															191	68.93	6.88	41.92	46.74
															189	86.73	13.08	30.67	53.68
															188	105.87	42.62	31.3	59.79
															158	97.19	33.61	50.67	57.37
															136	59.31	10.55	24.55	36.42
															134	45.21	7.25	15.92	35.88
															196	52.08	6.33	37.76	52.19
															177	72.43	10.45	42.92	59.67
															178	69.61	8.04	48.05	61.44
															162	78.6	9.78	32.42	64.13
															162	100.27	26.03	29.42	76.41
															132	124.9	67.05	21.3	112.69
															105	59.56	7.11	21.8	64.43
															220	55.37	5.98	28.42	47.94
															212	42.35	25.23	23.17	30.53
															196	44.42	32.2	13.92	32.79
															154	38.31	6.13	28.3	24.58
															161	50.28	6.17	25.92	43.82
															132	62.41	20.61	8.8	56.83
															126	51.83	5.71	25.67	40.99
															189	62.13	13.8	27.67	60.44
															161	43.37	4.35	14.42	32.96
															179	53.79	7.91	32.42	52.19
															202	62.54	10.38	32.42	49.32
															164	64.55	6.34	24.8	45.57
															130	70.34	7.36	33.05	43.03
															137	53.34	5.03	28.42	37.12
															189	45.17	6.15	50.17	50.6
															183	57.67	11.05	41.3	57.5
															180	58.42	11.06	48.92	66.11
															166	67.53	12.76	28.17	71.1
															195	72.46	16.81	12.55	92.49
															160	89.07	21.42	6.92	84.27
															162	82.27	9.89	42.05	71.94
															220	78.49	9.1	41.8	51.88
															242	86.42	17.53	18.3	68.98
															242	151.5	90.06	32.42	139.75
															182	85.87	17.99	62.17	90.02
															211	77.78	15.31	12.8	81.73
															145	81.16	15.17	12.05	75.88
															153	44.01	1.05	43.92	65.13
															210	42.66	3.14	3.17	25.32
															211	50.63	6.27	22.05	27.93
															170	56.77	10.39	11.3	37.87
															146	53.08	6.9	61.36	47.25
															161	72.39	13.49	23.42	72.9
															168	63.2	9.27	39.99	44.72
															208	57.72	5.42	56.8	40.78
															321	87.21	18.3	18.05	60.17
															298	112.44	51.66	8.11	91.77
															322	56.77	4.96	49.67	42.1

## Sheet: Figure 5
	Figure 5 a							Figure 5 b						Figure 5 c							Figure 5 d
		P	D	TetR	sigma 28				lamda cl	Lac I	TetR				hER	POLII	TRIP1	HDAC				Cardio	NO2	SO2	O3	Rspar
		15.65	5.76	115.668	12.8367				0.0134546	0.58344	0.10489				0.234308	0.0240601	0.0297226	0.00327937				214	74.48	19.13	17.35	73.67
		53.57	9.05	109.119	24.8465				0.0133531	0.537848	0.270791				0.254711	0.02515	0.0292118	0.00360398				203	80.87	18.76	39.43	77.58
		73.34	17.26	95.5501	65.1551				0.0121337	0.484821	0.432089				0.275553	0.02624	0.0287009	0.00392858				202	67.09	13.83	56.35	64.81
		93.93	41.97	109.012	89.8017				0.0118784	0.416997	0.704522				0.296394	0.0273299	0.02819	0.00425319				182	74.73	30.79	5.6	68.85
		115.4	55.97	130.582	87.6818				0.0120027	0.362269	0.927787				0.317236	0.0284199	0.0276792	0.0045778				181	62.29	23.07	3.6	49.45
		76.57	74.91	145.44	74.7441				0.0126817	0.322817	0.875136				0.338078	0.0295098	0.0271683	0.00490241				129	63.64	17.44	6.73	67.35
		32.83	62.52	150.447	61.6734				0.014359	0.272666	0.751288				0.35892	0.0305998	0.0266574	0.00522702				104	44.4	8.11	9.6	30.31
		23.74	27.04	144.288	49.9079				0.0152812	0.242076	0.566214				0.379761	0.0316897	0.0261466	0.00555163				197	48.56	8.53	24.85	156.55
		56.7	18.77	134.673	41.1797				0.0150091	0.226143	0.495993				0.400603	0.0327797	0.0256357	0.00587624				157	51	9.05	7.79	47.33
		86.37	31.11	122.342	35.0028				0.0139003	0.20032	0.480679				0.421445	0.0338697	0.0251248	0.00620084				188	62.71	14.49	13.31	42.33
		121	58.31	112.44	31.7247				0.0111411	0.174899	0.427643				0.442286	0.0349596	0.024614	0.00641704				185	62.81	17.07	13.52	51.57
		71.48	73.13	103.875	31.8141				0.0183547	0.15496	0.326678				0.465975	0.0604976	0.0241031	0.00641704				161	45.19	20.67	2.1	34.32
		55.78	63.21	96.5206	35.8723				0.0229934	0.13788	0.260047				0.490781	0.0880635	0.0235923	0.00641704				144	34.79	10.39	3.54	19.78
		31.84	52.46	91.8538	43.6095				0.0384596	0.112693	0.187963				0.515587	0.115629	0.0230814	0.00641704				111	41.31	9.5	12.98	42.75
		26.87	40.07	88.4312	55.2435				0.0731058	0.10626	0.143992				0.540393	0.143195	0.0225705	0.00641704				176	61.32	12.72	25.29	54.72
		53.24	27.67	90.1585	71.0334				0.143008	0.100154	0.131096				0.565199	0.170761	0.0220597	0.00641704				169	101.33	43.17	9.17	76.99
		65.59	26	101.296	88.6033				0.170985	0.0954776	0.0908611				0.590005	0.198327	0.0215488	0.00641704				167	102.31	60.3	5.67	79.72
		81.23	24.32	119.527	96.881				0.188478	0.0896236	0.072067				0.614811	0.225893	0.0210379	0.00641704				169	81.01	44.71	5.43	64.12
		143.9	21	139.982	92.3678				0.216795	0.0852712	0.061147				0.639617	0.253458	0.0205271	0.00641704				159	69.9	45.84	0.29	69.21
		237.9	33.35	150.365	81.2743				0.294356	0.0799469	0.0499124				0.664423	0.281024	0.0200162	0.00641704				101	49.23	26	9.04	47.81
		276.6	64.67	149.511	68.8736				0.439711	0.080526	0.0452645				0.689229	0.310724	0.0195054	0.0062509				114	46.79	8.11	51.42	82.77
		222.2	94.34	140.806	58.4717				0.585591	0.0855581	0.0387302				0.711089	0.353054	0.0189945	0.00588373				180	60.4	12.08	32.92	47.65
		137.2	103.4	129.559	51.0423				0.632154	0.0858354	0.0352771				0.732541	0.395385	0.0184836	0.00551657				161	58.73	12.01	49.25	59.8
		46.45	82.74	118.554	47.4524				0.544076	0.0845232	0.0279358				0.753994	0.437715	0.0179728	0.0051494				177	87.7	47.74	2.4	102.18
		27.46	65.4	108.777	47.5499				0.430508	0.0895753	0.022504				0.775446	0.480045	0.0174619	0.00478223				151	63.49	32.35	1.67	60.67
		41.46	51.35	100.633	52.5489				0.346989	0.0999382	0.0201816				0.796898	0.522375	0.016951	0.00441506				142	56.02	11.07	27.6	23.04
		44.73	28.24	95.805	62.2142				0.282923	0.103572	0.0174144				0.81835	0.564706	0.0164402	0.00404789				109	52.4	6.31	31.1	22.67
		88.42	23.27	96.4306	75.2205				0.21682	0.119443	0.0169142				0.839802	0.607036	0.0159293	0.00368072				116	49.81	5.98	24.67	23.74
		105.7	38.09	104.377	88.4968				0.167667	0.140701	0.018026				0.861255	0.649366	0.0154184	0.00331356				177	47.33	6.39	38.67	25.86
		155.2	14.97	119.019	92.734				0.137071	0.161958	0.0185216				0.882707	0.691696	0.0149076	0.00387766				142	52.94	8.61	30.9	46.32
		205.5	24.84	131.122	86.7742				0.100184	0.179893	0.0160646				0.902342	0.730155	0.0143967	0.00481492				130	53.38	8.3	34.04	42.86
		312.7	49.56	137.916	76.9536				0.0778044	0.222706	0.01462				0.902544	0.75408	0.0138859	0.00575218				164	86.42	45.98	0.79	109.98
		213.7	75.93	134.896	66.4478				0.0604195	0.250206	0.0131487				0.902747	0.778005	0.013375	0.00668944				152	58.08	17.49	4.23	46.01
		163.4	104	127.02	57.0565				0.0502651	0.312366	0.0157518				0.902949	0.80193	0.0128641	0.0076267				127	66.16	11.84	21.73	52.54
		85.78	106.4	117.358	51.7493				0.0436894	0.392097	0.0171354				0.903152	0.825854	0.0123533	0.00856396				110	66.04	26.6	13.54	57.96
		48.64	100.6	108.423	49.7338				0.0362256	0.443779	0.0172383				0.903354	0.849779	0.0118424	0.00950122				202	74.31	32.62	17.48	83.68
		44.49	84.08	100.782	52.8095				0.0293832	0.435068	0.0155605				0.903557	0.873704	0.0113315	0.0104385				188	79.66	40.89	5.23	79.38
		63.44	45.3	95.0299	59.8169				0.0211777	0.435384	0.0137995				0.903759	0.897629	0.0108207	0.0113757				202	63.54	21.49	51.85	66.59
		71.66	35.37	93.7461	71.2852				0.0192004	0.457548	0.0130051				0.903961	0.921554	0.0103098	0.012313				150	56.46	11.81	28.17	65.71
		127.7	35.35	98.9348	82.8865				0.0159469	0.467514	0.0121252				0.904164	0.945479	0.00979848	0.0199538				106	45.69	45.06	1.92	44.94
		206.9	41.1	108.539	90.4428				0.0121558	0.479901	0.0155011				0.901957	0.950435	0.0092808	0.0359874				108	37.66	49.8	4.23	39.87
		309.9	52.62	120.531	89.4415				0.0109224	0.484154	0.0177472				0.890186	0.952271	0.00876313	0.0520211				112	32.28	36.68	11.67	29.55
		156.5	120.2	128.522	81.758				0.00997184	0.519332	0.0188825				0.878416	0.954106	0.00824545	0.0680547				125	32.4	15	12.85	30.21
		63.3	112.8	129.421	71.9278				0.00842848	0.457818	0.0192611				0.866646	0.955941	0.00772777	0.0840883				176	43.16	28.89	7.31	33.66
		77.29	92.14	124.589	63.3448				0.00745457	0.473983	0.0184668				0.854875	0.957777	0.0072101	0.100122				177	51.34	28.86	0	45.08
		45.11	65.72	116.542	57.1979				0.00641094	0.466541	0.022565				0.843105	0.959612	0.00669242	0.116156				147	47.9	7.05	60.67	54.25
		57.45	33.54	108.403	54.9635				0.00615702	0.412254	0.0611366				0.831335	0.961447	0.00617474	0.132189				162	48.67	9	16.85	47.14
		69.8	21.14	101.899	56.5036				0.00551417	0.404849	0.184824				0.819564	0.963283	0.00565707	0.148223				93	42.54	32.93	15.67	34.13
		121.7	17.82	96.72	61.8297				0.0053082	0.402624	0.438188				0.807794	0.965118	0.00513939	0.164257				119	44.37	30.18	21.48	34.1
		185.2	26.04	94.9937	70.2819				0.00610177	0.336631	0.567019				0.796024	0.966954	0.0554967	0.182059				159	41.34	6.71	33.67	41.76
		175.3	65.61	97.0495	80.1951				0.00605933	0.309874	0.603781				0.761377	0.927505	0.144097	0.244361				166	52.91	30.87	15.42	53.87
		139	76.3	104.482	88.033				0.00556375	0.300168	0.648912				0.722767	0.857881	0.232698	0.306663				180	46.71	10.29	29.96	42.29
		77.11	96.07	114.342	89.8934				0.00550431	0.251363	0.666132				0.684158	0.788257	0.321299	0.368965				146	45.4	7.09	37.48	51.62
		57.29	68.84	122.16	84.208				0.00541777	0.210542	0.664865				0.645549	0.718633	0.409899	0.431267				145	46.74	7.94	22.67	42.3
		54.79	54.79	124.738	76.1959				0.00497973	0.19952	0.861826				0.60694	0.649009	0.4985	0.493569				115	52.57	23.81	8.17	40.85
		75.38	35.8	122.381	67.8407				0.00540376	0.167858	1				0.568331	0.579385	0.587101	0.555871				117	40.96	25.45	17.23	33.94
		87.73	32.48	116.924	62.0341				0.00867903	0.144795	0.856714				0.529721	0.509761	0.675701	0.618173				174	41.94	32.58	10.48	33.97
		136.4	24.21	109.903	59.4012				0.0169036	0.143798	0.648915				0.491112	0.440137	0.764302	0.680475				159	40.54	39.22	11.73	30.81
		290.6	35.73	103.666	59.264				0.0207399	0.115231	0.562647				0.452503	0.370513	0.852902	0.742777				167	41.84	9.71	13.54	33.78
		345.8	55.5	98.944	63.1669				0.0296295	0.112812	0.510585				0.419569	0.334951	0.842473	0.805079				161	50.19	5.76	26.23	28.59
		271.6	93.41	96.0003	69.3662				0.0599717	0.0967137	0.38232				0.392959	0.313197	0.828935	0.81942				177	50.06	8.03	34.6	27.81
		156.1	117.3	97.8904	77.7451				0.110552	0.0903496	0.28396				0.366349	0.291443	0.815397	0.83356				86	82.13	16.18	53.48	88.3
		71.1	95.02	102.151	85.1913				0.170588	0.0947352	0.219548				0.339739	0.269688	0.801858	0.8477				105	100.84	35.47	34.73	103.19
		43.86	85.92	109.694	88.8767				0.244926	0.0898054	0.179109				0.313129	0.247934	0.78832	0.86184				173	68.1	9.04	49.15	70.51
		30.64	82.6	116.547	87.9109				0.362255	0.0893184	0.138474				0.286519	0.226179	0.774781	0.87598				144	63.94	8.45	23.85	48.33
		35.56	66.08	121.31	83.3273				0.466731	0.087079	0.119491				0.259909	0.204425	0.761243	0.89012				180	72.44	16.16	41.1	52.82
		52.03	63.58	122.578	77.7597				0.604387	0.0924105	0.10044				0.233298	0.182671	0.747705	0.90426				146	52.14	6.11	51.42	53.97
		37.99	37.99	121.264	72.4845				0.689432	0.0968907	0.0798424				0.206688	0.160916	0.734166	0.9184				133	51.31	6.18	35.4	45.83
		62.71	25.6	118.344	68.9463				0.699396	0.0932998	0.0619029				0.197386	0.147308	0.721649	0.928354				125	49.71	7.19	32.29	18.98
		103.9	23.1	114.335	68.2353				0.737463	0.0892149	0.0536737				0.196372	0.145033	0.714374	0.913889				124	74.27	38.95	56.85	49.57
		187.2	37.09	110.113	69.9965				0.825534	0.0887797	0.0395756				0.195358	0.142758	0.707098	0.899423				200	53.9	12.03	42.27	83.03
				108.768	74.6834				1	0.0962016	0.0356545				0.194344	0.140483	0.699823	0.884958				181	49.76	6.83	23.73	64.59
				108.69	80.3669				0.965027	0.0914134	0.0305626				0.193331	0.138208	0.692548	0.870492				180	68.4	15.11	8.73	41.57
				111.847	86.0979				0.75426	0.0870855	0.0233711				0.192317	0.135933	0.685273	0.856027				159	72.05	16.35	9.73	47.47
				117.352	91.2316				0.636244	0.103748	0.0205715				0.191303	0.133658	0.677998	0.841561				154	40.51	27.13	9.6	39.71
				123.041	93.8904				0.482309	0.11885	0.0169407				0.190289	0.131383	0.670723	0.827096				123	37.39	23.4	18.35	36.29
				128.765	94.5297				0.379722	0.136222	0.0157697				0.189276	0.129108	0.663448	0.81263				113	37	16.7	26.48	35.48
				133.284	92.3674				0.290837	0.148834	0.0122703				0.188262	0.126833	0.656173	0.798165				181	47.12	7.41	12.68	33.93
				135.311	88.6082				0.25878	0.186255	0.0131329				0.201033	0.132484	0.610713	0.7625				116	48.69	4.64	38.73	37.54
				135.013	84.8801				0.196254	0.22455	0.0130926				0.217069	0.138651	0.548917	0.693238				192	52.85	6.81	47.54	43.18
				133.807	81.5322				0.160511	0.255006	0.0123539				0.233104	0.144818	0.487121	0.623975				172	48.58	26.14	9.92	54.9
				131.599	79.6177				0.133164	0.305319	0.0131117				0.24914	0.150984	0.425324	0.554713				141	39.42	52.55	12.04	38.68
				128.609	78.8852				0.0979972	0.354491	0.0166922				0.265175	0.157151	0.363528	0.485451				120	34.17	41.75	14.85	28.35
				126.468	78.7802				0.0748925	0.389952	0.0153028				0.281211	0.163318	0.301732	0.416189				124	28.21	8.7	19.42	26.93
									0.0552048	0.380567	0.010744				0.297246	0.169485	0.239935	0.346926				159	39.33	41.47	10.42	33.28
															0.313282	0.175651	0.178139	0.277664				157	26.96	9.6	16.79	24.63
															0.329317	0.181818	0.116343	0.208402				164	24.35	4.71	13.7	22.44
															0.345353	0.202272	0.0636544	0.13914				137	25.91	5.6	12.54	25.91
															0.382779	0.227255	0.0618768	0.111458				82	21.55	4.21	20.6	22.37
															0.42927	0.252239	0.0600991	0.101167				93	27.52	17.15	7.17	27.15
															0.475761	0.277222	0.0583215	0.0908748				100	30.85	32.88	12.48	25.28
															0.522252	0.302206	0.0565439	0.0805831				187	38.63	12.38	2.73	30.65
															0.568743	0.327189	0.0547663	0.0702913				156	41.85	5.24	53.92	50.33
															0.615234	0.352172	0.0529887	0.0599996				176	43.88	5.7	44.92	47.39
															0.661725	0.377156	0.0512111	0.0497078				153	46.73	17.93	7.67	36.36
															0.708216	0.402139	0.0494335	0.0394161				151	52.83	17.28	19.65	37.85
															0.754707	0.427123	0.0476559	0.0291243				109	57.8	15.66	14.73	39.58
															0.801198	0.451087	0.0458783	0.024372				104	41.5	4.94	28.35	23.17
															0.832273	0.474417	0.0441007	0.0224205				173	61.02	13.82	49.67	44.55
															0.850539	0.497748	0.0423231	0.020469				157	49.74	9.34	52.23	44.05
															0.868805	0.521079	0.0405455	0.0185176				153	35.59	27.89	4.79	25.92
															0.887071	0.54441	0.0387679	0.0165661				137	21	18.96	5.1	30.61
															0.905337	0.567741	0.0369903	0.0146146				150	28.91	24.12	9.17	31.42
															0.923603	0.591072	0.0352127	0.0126631				91	25.68	17.24	7.54	28.01
															0.941869	0.614403	0.0334351	0.0107116				89	37.65	15.02	11.35	25.94
															0.960135	0.637734	0.0316575	0.00876014				101	26.41	26.11	15.35	23.13
															0.978402	0.661065	0.0298799	0.00680865				160	23.77	13.7	12.73	23.83
															0.996668	0.685244	0.0621714	0.00614704				180	23.48	15.06	13.48	25.86
															0.997111	0.716811	0.103616	0.00580925				154	22.65	11.4	14.67	25.85
															0.993039	0.748377	0.145061	0.00547147				131	23.57	14.92	13.35	28.35
															0.988966	0.779943	0.186506	0.00513368				110	23.81	12.45	14.29	23.7
															0.984894	0.81151	0.227951	0.00479589				92	23.6	11.24	18.23	19.85
															0.980822	0.843076	0.269396	0.00445811				180	31.83	16.35	18.54	26.89
															0.976749	0.874643	0.31084	0.00412032				151	31.91	15.09	9.65	30.04
															0.972677	0.906209	0.352285	0.00378253				142	35.27	20.31	10.73	29.39
															0.968605	0.937775	0.39373	0.00344475				151	27.55	9.72	18.18	22.03
															0.964533	0.969342	0.435496	0.0101731				169	32.64	19.5	9.79	22.59
															0.96046	0.989736	0.482353	0.0333378				118	29.45	6.98	15.23	17.27
															0.942939	0.98176	0.529211	0.0565025				87	36.76	20.55	9.85	19.67
															0.925027	0.973784	0.576069	0.0796672				164	39.26	29.13	6.23	27.05
															0.907116	0.965808	0.622926	0.102832				149	40.95	28.58	16.18	31.55
															0.889204	0.957832	0.669784	0.125997				158	34.69	28.47	6.4	30.23
															0.871293	0.949856	0.716641	0.149161				168	31.58	28.56	14.79	23.18
															0.853382	0.94188	0.763499	0.172326				158	23.99	5.52	13.54	25.3
															0.83547	0.933904	0.810356	0.195491				125	27.38	6.37	15.35	21.89
															0.817559	0.925928	0.857214	0.218655				104	34.53	22.39	11.23	24.27
															0.799648	0.917952	0.888776	0.263188				201	31.17	25.5	16.98	23.37
															0.763257	0.883191	0.884626	0.32167				149	32.24	26.14	17.35	23.06
															0.71897	0.819587	0.880476	0.380152				164	39.8	19.29	9.98	25.12
															0.674684	0.755983	0.876326	0.438634				149	45.22	20.45	1.42	25.84
															0.630398	0.692378	0.872176	0.497116				135	42.61	20.87	0.04	30.63
															0.586112	0.628774	0.868026	0.555598				117	35.66	17.33	0	35
															0.541826	0.56517	0.863876	0.614081				105	34.62	16.07	3.54	27.6
															0.497539	0.501566	0.859727	0.672563				178	35.48	28.99	9	26.77
															0.453253	0.437962	0.855577	0.731045				143	36.72	19.87	15.29	25.68
															0.408967	0.374358	0.851427	0.789527				144	33.16	19.39	31.06	24.82
															0.365689	0.352675	0.843172	0.848009				170	36.58	15.47	20.92	25.2
															0.352165	0.334614	0.834021	0.872577				157	42.89	24.67	27.85	31.42
															0.338641	0.316553	0.824869	0.888505				106	38.12	17.7	31.42	36.36
															0.325117	0.298491	0.815718	0.904433				105	38.99	15.03	29.92	25.73
															0.311593	0.28043	0.806566	0.920361				168	40.7	18.17	12.1	26.98
															0.298069	0.262369	0.797414	0.936289				144	49.72	24.67	5.98	27.97
															0.284545	0.244308	0.788263	0.952216				188	47.12	29.53	10.17	30.31
															0.271021	0.226246	0.779111	0.968144				161	51.6	17.81	11.1	18.34
															0.257497	0.208185	0.769959	0.984072				142	36.7	10.05	16.15	26.71
															0.252888	0.192644	0.760808	1				122	71.25	28.2	41.42	60.1
															0.259074	0.186075	0.746059	0.977179				107	50.5	15.95	53.04	52.46
															0.265259	0.179505	0.727759	0.9516				172	62.53	39.48	48.73	66.86
															0.271445	0.172936	0.709458	0.926022				133	30.28	19.61	7.08	27.13
															0.27763	0.166367	0.691158	0.900443				165	31.06	14.27	6.54	26.81
															0.283816	0.159797	0.672858	0.874865				113	33.35	14.79	12.31	16.9
															0.290002	0.153228	0.654557	0.849286				152	27.6	10.03	9.93	17.26
															0.296187	0.146659	0.636257	0.823708				110	28.17	7.02	3.73	20.56
															0.302373	0.140089	0.617956	0.798129				82	29.9	6.92	10.17	24.9
															0.308558	0.13352	0.599656	0.772551				167	37.19	11.37	8.6	30.55
															0.315046	0.136779	0.572306	0.746972				161	32.22	17.9	4.17	32.67
															0.324194	0.142784	0.510376	0.699154				161	47.92	25.34	12.1	38.61
															0.333341	0.148788	0.448447	0.630989				159	57.1	30.44	50.98	49.11
															0.342489	0.154793	0.386517	0.562823				150	25.14	6.7	9.42	17.72
															0.351636	0.160797	0.324588	0.494658				70	19.06	4.23	22.23	19.82
															0.360784	0.166802	0.262658	0.426492				120	28.98	19.45	5.04	30.72
															0.369932	0.172806	0.200729	0.358326				168	44.18	20.84	1.1	30.09
															0.379079	0.178811	0.138799	0.290161				159	40.44	14.07	8.48	26.77
															0.388227	0.184816	0.0768694	0.221995				192	44.22	10.42	25.99	27.97
															0.397374	0.19082	0.0395266	0.15383				151	43.61	9.86	28.79	25.02
															0.419102	0.204102	0.0400057	0.136744				162	52.72	12.97	28.98	34.6
															0.454542	0.226055	0.0404848	0.124802				104	39.65	9.01	34.23	29.3
															0.489981	0.248007	0.0409638	0.112861				110	32.04	6.3	23.54	23.61
															0.525421	0.26996	0.0414429	0.10092				182	33.41	8.16	34.52	29.92
															0.56086	0.291913	0.041922	0.0889792				162	30.85	11.82	15.98	29.35
															0.5963	0.313865	0.042401	0.0770381				176	53.47	45.61	6.35	38.49
															0.631739	0.335818	0.0428801	0.065097				144	87.1	51.56	11.73	77.97
															0.667179	0.357771	0.0433591	0.0531559				148	82.56	31.74	60.71	91.79
															0.702618	0.379723	0.0438382	0.0412148				93	26.21	7.37	23.79	17.33
															0.738057	0.402116	0.0440615	0.0338167				83	20.26	4.26	15.6	14.13
															0.768138	0.427617	0.0425673	0.030887				119	17.18	5.03	14.48	17.28
															0.792551	0.453118	0.0410732	0.0279573				167	28.89	8.02	15.92	26.54
															0.816964	0.47862	0.0395791	0.0250276				156	58.66	33.83	27.67	49.02
															0.841377	0.504121	0.038085	0.0220979				128	38.33	18.82	32.42	64.42
															0.86579	0.529622	0.0365909	0.0191682				161	32.58	18.82	32.42	19.61
															0.890203	0.555123	0.0350967	0.0162385				108	22.64	6.83	9.35	23.37
															0.914616	0.580624	0.0336026	0.0133088				92	43.13	22.88	24.35	38.98
															0.939029	0.606125	0.0321085	0.0103791				183	70.89	44.79	19.21	59.14
															0.963442	0.631626	0.0306144	0.00744944				148	61.98	35.27	28.56	67.93
															0.987855	0.657127	0.0440894	0.00794474				169	23.11	5.97	13.29	22.06
															0.996633	0.688808	0.100965	0.0103037				140	22.83	6.68	18.04	24.98
															0.997054	0.72064	0.15784	0.0126627				150	32.04	12.48	8.42	36.42
															0.997475	0.752472	0.214715	0.0150217				68	54.28	38.31	22.54	46.53
															0.997896	0.784304	0.27159	0.0173807				114	39.33	20.03	23.85	37.56
															0.998316	0.816136	0.328466	0.0197397				148	28	9.15	22.04	25.89
															0.998737	0.847968	0.385341	0.0220987				155	40.57	8.89	41.48	42.07
															0.999158	0.8798	0.442216	0.0244577				199	50.2	12.08	39.35	42.21
															0.999579	0.911631	0.499091	0.0268167				159	53.51	12.98	41.92	51.55
															1	0.943463	0.555967	0.0316624				146	58.74	17.02	33.31	57.87
															0.997221	0.97092	0.595871	0.0536409				90	58.73	17.64	39.6	69.24
															0.975531	0.97416	0.632366	0.0756195				92	46.81	8.39	53.85	59.98
															0.953841	0.9774	0.66886	0.097598				160	45.41	8.38	66.75	58.03
															0.93215	0.98064	0.705355	0.119577				151	54.35	8.39	59.1	43.51
															0.91046	0.98388	0.74185	0.141555				168	47.24	8.41	41.42	29.08
															0.88877	0.98712	0.778344	0.163534				163	51.5	9.45	33.1	36.31
															0.86708	0.99036	0.814839	0.185512				139	73.05	19.79	76.54	77.01
															0.845389	0.9936	0.851334	0.207491				92	91.37	26.97	56.92	73.63
															0.823699	0.99684	0.887828	0.229469				113	70.39	14.55	48.98	60.12
															0.802009	1	0.920825	0.254134				186	57.12	8.47	21.54	54.63
															0.776838	0.932302	0.930722	0.326025				140	64.14	11.24	70.6	71.1
															0.748838	0.864605	0.940619	0.397915				178	50.18	7.6	70.17	58.07
															0.720839	0.796907	0.950516	0.469806				157	44.99	5.77	36.98	47.63
															0.692839	0.729209	0.960413	0.541696				165	44.5	7.09	49.73	56.67
															0.66484	0.661512	0.970309	0.613586				124	44.79	6.46	38.42	35.71
															0.636841	0.593814	0.980206	0.685477				98	40.78	6.18	65.54	43.84
															0.608841	0.526116	0.990103	0.757367				137	22.79	2.84	11.23	17.94
															0.580842	0.458418	1	0.829258				126	19.18	2.32	25.17	26.22
																						177	29.03	9.52	6.77	30.2
																						141	38.41	9.96	6.85	23.6
																						143	45.69	10.35	12.73	31.14
																						109	40.54	8.19	29.17	29.11
																						108	43.16	8.97	52.29	36.45
																						159	42.67	11.04	26.73	43.75
																						159	42.18	10.11	42.65	47.62
																						162	40.37	6.87	49.1	42.6
																						143	42.43	6.71	53.04	46.94
																						151	40.77	6.34	44.73	44.99
																						100	49.1	9.43	51.94	40.16
																						129	48.88	7.98	38.42	28.8
																						193	52	9.53	70.54	60.99
																						149	46.48	10.52	72.98	60.4
																						162	65.93	23.04	41.71	67.89
																						164	72.1	18.76	43.04	72.39
																						164	68.83	13.33	50.43	65.72
																						111	61.82	10.83	30.04	58.3
																						115	47	8.6	59.17	50.58
																						206	62.69	12.86	30.6	57.68
																						176	50.9	9.2	31.92	69.94
																						183	47.45	8.33	26.71	45.9
																						176	49.54	10.3	23.85	61.28
																						164	58.13	11.54	31.23	67.73
																						108	76.07	18.45	40.04	72.34
																						111	71.81	14.17	50.98	66.95
																						173	74.97	15.96	48.23	72.62
																						158	68.31	18.19	51.6	91.74
																						81	57.34	13.15	77.1	115.94
																						179	70.64	17.33	62.79	127.26
																						155	79.83	19.83	56.9	110.96
																						128	75.22	18.56	54.92	94.82
																						103	56.49	14.59	33.35	73.87
																						175	58.89	17.07	16.1	67.09
																						153	51.55	11.13	16.84	59.12
																						211	65.03	17.83	41.23	118.23
																						155	79.81	21	53.68	127.73
																						168	92.61	27.2	62.48	96.29
																						106	74.04	17.71	74.48	88.75
																						77	66.9	12.73	99.6	79.74
																						173	81.11	21.81	46.85	72.31
																						147	61.32	14.12	26.73	76.83
																						156	54.13	12.81	44.02	63.06
																						169	68.48	14.76	38.79	53.03
																						178	76.3	15.17	44.54	45.12
																						116	64.98	11.94	52.98	49.67
																						112	57.72	13.59	61.29	59.34
																						180	70.14	21.25	43.06	109.99
																						160	68.13	19.26	42.6	114.99
																						176	98.85	32.54	51.67	141.77
																						182	50.72	14.44	51.67	83.45
																						172	57.92	14.58	56.6	71.63
																						114	86.13	19	52.85	59.62
																						123	96.02	16.66	44.54	73.36
																						224	81.71	14.17	58.92	64.91
																						163	68.83	14.6	43.35	76.57
																						186	71.52	15.88	42.02	83.38
																						185	72.08	13.1	45.85	55.84
																						159	61.07	10.18	52.08	68.47
																						121	73.66	14.13	56.73	91.52
																						124	69	14.81	62.73	106.37
																						194	69.72	19.55	42.04	104.83
																						161	69.55	22.92	49.1	122.28
																						174	63.79	20.29	51.67	101.29
																						178	70.33	19.46	57.42	83.49
																						167	78.11	23.37	61.42	77.62
																						125	85.85	22.38	78.1	89.7
																						127	60.58	9.31	81.85	48.42
																						208	87.7	24.18	41.42	63.25
																						215	97.08	27.18	73.42	74.64
																						211	78.58	19.32	62.97	64.2
																						183	81.61	21.27	35.92	87.54
																						166	58.69	7.44	26.79	46.75
																						113	59.38	9.49	28.29	74.27
																						120	48.22	8.79	4.48	52.03
																						192	46.51	10.65	15.65	37.04
																						167	59.4	19.67	23.29	47.46
																						194	65.12	14.73	25.06	62.92
																						180	54.42	13.66	39.79	56.31
																						158	74.21	23.5	28.29	79.08
																						127	77.08	25.79	29.48	84.8
																						96	67.41	16.95	57.73	90.08
																						85	71.81	22.85	71.79	114.56
																						113	63.97	20.02	63.98	93.98
																						209	72.95	19.51	43.54	75.38
																						162	67.55	18.26	50.92	79.66
																						167	67.44	19.16	59.77	72.92
																						127	78.68	26.52	42.85	71.35
																						116	93.87	31.25	53.23	93.7
																						148	92.86	29.99	39.43	77.86
																						187	122.16	42.94	34.74	90.81
																						208	122.22	55.42	40.49	119.25
																						228	59.52	14.9	69.55	97.42
																						180	73.92	13.27	51.74	94.87
																						121	78.92	12.81	63.49	74.45
																						139	68.35	10.45	80.24	61.94
																						191	71.92	15.5	39.11	75.16
																						166	58.21	16.24	34.17	96.78
																						187	85.76	31.93	28.36	101.25
																						161	56.41	9.97	52.74	65.22
																						148	53.69	6.81	46.99	50.17
																						123	58.03	9.03	44.18	40.13
																						125	71.96	17.28	55.99	77.46
																						194	72.77	23.59	17.74	57.15
																						161	60.6	17.4	21.05	83.9
																						206	55.28	9.1	31.36	47.78
																						191	87.02	45.36	40.18	99.37
																						149	56.07	14.34	24.68	71.27
																						117	51.69	9.55	44.61	35.69
																						123	53.63	6.9	31.86	34.72
																						209	101.13	45.91	11.17	114.43
																						199	85.15	51.55	34.74	110.65
																						177	48.06	7.39	52.93	47.84
																						182	69.08	24.44	35.61	90.79
																						177	55.91	12.78	26.43	49.3
																						135	55.85	13.6	9.8	62.06
																						116	62.56	13.97	18.93	67.6
																						171	73.92	23.29	24.74	83.29
																						158	60.56	15.45	21.99	75.16
																						182	81.43	24.48	41.74	98.69
																						182	73.34	21.27	49.68	97.9
																						181	69.75	18.81	56.55	99.86
																						131	67.44	15.33	73.3	87.24
																						150	93.45	23.49	47.68	88.23
																						216	91.93	24.36	58.7	104.22
																						194	65.94	12.97	68.29	78.6
																						191	64	11.62	50.86	67.82
																						181	85.03	23.88	39.58	83.6
																						186	55.9	12.14	54.99	80.27
																						142	67.41	14.8	67.3	75.11
																						131	61.75	11.14	56.36	73.32
																						209	87.66	19.99	20.31	62.16
																						181	77.29	29.85	18.55	48.53
																						189	65.63	39.21	6.31	42.85
																						168	53.68	40.69	10	40.79
																						171	54.42	6.97	56.67	39.82
																						110	49.07	4.43	48.11	42.31
																						120	29.28	3.17	19.18	18.55
																						84	28.74	3.11	17.81	16.05
																						98	35.95	4.01	24.06	21.26
																						136	37.53	3.12	32.42	20.46
																						213	44.19	4.91	32.42	21.17
																						206	48.74	6.76	11.36	24.7
																						166	53.31	8.15	9.74	23.69
																						148	56.87	12.32	7.49	37.89
																						241	52.49	11.68	2.04	39.99
																						197	51.52	7.71	7.74	33.36
																						208	59.97	8.33	41.67	50.23
																						231	74.24	28.31	41.68	101.88
																						259	71.75	18.87	54.92	66.98
																						164	87.35	18	41.68	107.9
																						163	93.39	20.05	67.49	110.64
																						250	74.6	13.87	79.49	66.04
																						208	74.69	14.52	82.68	66.03
																						260	78.83	13.17	53.24	73.87
																						224	75.27	29.37	29.3	67.49
																						190	75.28	39.67	7.18	63.46
																						148	46.44	7.63	30.93	39.6
																						142	43.06	5.57	12.61	22.15
																						226	49.26	10.74	20.79	32.98
																						217	59.17	14.13	8.93	56.22
																						202	66.13	12.96	21.3	44.46
																						204	62.72	14.71	19.06	52.1
																						215	48.38	32.93	5.15	45.58
																						148	35.34	15.95	12.74	32.88
																						135	30.9	20.97	11.11	27.75
																						257	38.02	16.03	7.96	26.39
																						186	43.04	4.78	26.06	14.05
																						207	48.83	7.24	20.34	21.98
																						187	59.21	17.12	15.61	40.94
																						177	53.41	26.38	4.61	67.19
																						127	49.1	7.92	30.68	31.9
																						106	52.23	11.27	48.24	40.32
																						232	66.55	22.69	39	63.96
																						195	50.8	10.98	21.43	41.39
																						205	55.1	8.23	49.8	45.22
																						205	44.97	5.37	46.61	27.81
																						181	82.31	27.05	26.24	47.24
																						113	56.48	21.94	13.8	41.15
																						144	39.8	21.08	16.24	33.52
																						194	48.36	17.08	18.18	39.63
																						169	43.68	7.09	12.61	23.55
																						152	46.31	6.44	8.99	19.32
																						91	45.46	7.51	13.55	33.05
																						105	51.32	6.71	72.11	44.27
																						108	55.33	6.05	61.67	55
																						152	55.94	6.16	75.92	39.19
																						159	50.95	5.82	41.8	34.25
																						226	53.25	5.48	49.99	41.69
																						216	52.41	11.31	14.36	27.25
																						213	51.34	7.84	30.61	32.57
																						175	54.5	9.15	68.84	51.58
																						164	52.72	8.16	52.11	42.53
																						123	66.77	15.3	49.36	48.71
																						213	80.55	23.39	14.24	66.89
																						223	115.18	84.49	27.05	122.64
																						223	96.54	50.96	0.67	88.91
																						181	52.31	18.8	12.61	45.02
																						181	57.44	17.93	10.11	26.28
																						128	53.81	8.21	35.11	37.57
																						130	59.23	12.15	80.18	82.41
																						172	67.09	12.47	77.99	75.71
																						171	67.57	10.73	73.18	52.28
																						210	67.15	10.5	74.72	43.54
																						172	72.72	12.53	57.8	47.81
																						186	72.15	12.31	50.43	49.5
																						114	48.82	8.9	48.81	41.01
																						138	44.63	7.6	41.11	40.5
																						208	47.51	24.83	18.8	37.72
																						184	59.99	21.93	7.11	35.04
																						185	67.34	42.68	4.55	55.81
																						167	42.49	26.46	16.86	38.74
																						151	56.71	9.05	38.49	49.45
																						111	50.88	27.34	12.24	45.73
																						110	48.35	17.97	22.18	30.42
																						182	60.77	9.47	12.07	32.16
																						160	48.04	22.69	11.24	45.53
																						192	52.6	9.55	36.93	28.69
																						165	58.47	9.38	92.3	115.85
																						182	59.32	9.14	88.93	163.79
																						99	59.34	9.35	11.8	59.83
																						116	50.11	7.6	55.55	54.31
																						185	64.46	14.35	122.05	111.63
																						168	52.76	8.3	95.68	72.92
																						171	45.48	7	81.05	54.26
																						161	73.11	22.73	57.05	68.35
																						130	58.49	11.68	37.59	58.84
																						123	61.39	9.76	107.3	54.63
																						107	45.16	6.53	103.43	51.43
																						216	47.09	7.88	70.99	48.67
																						176	61.21	14.1	69.55	50.88
																						180	83.34	40.83	51.8	69.21
																						182	66.78	28.98	43.99	46.78
																						174	59.4	28.91	41.43	42.52
																						101	50.07	8.39	64.93	51.22
																						119	52.44	18.81	18.68	22.32
																						197	54.02	33.49	15.11	26.82
																						187	55.82	33.47	17.93	33.88
																						182	55.55	32.38	0.29	39.9
																						166	35.67	25.71	13.94	30.79
																						177	25.3	16.78	11.93	23.52
																						126	32.19	32.13	17.18	28.09
																						108	28.11	22.2	18.24	21.82
																						197	25.74	22.29	21.11	23.75
																						163	27.3	17.99	25.22	21.73
																						190	27.8	23.77	23.93	25.32
																						152	31.31	22.2	23.52	26.11
																						167	39.37	28.65	34.36	30.8
																						109	45.22	25.15	32.49	34.24
																						116	21.83	7.37	20.74	20.07
																						196	22.08	9.61	13.17	23.04
																						172	30.15	16.77	16.18	26.2
																						179	39.68	25.74	18.74	26.85
																						167	29.45	17.74	17.18	25.08
																						142	29.56	11.28	16.3	26.63
																						85	27.86	7.79	12.8	20.73
																						105	27.81	15.89	11.36	21
																						123	27.68	28.07	19.18	21.14
																						169	30.61	38.12	14.11	22.27
																						146	27.68	20.57	13.99	24.43
																						107	24.8	12.42	23.11	25.25
																						158	31.19	13.98	16.74	30.51
																						109	48.2	20.45	7.3	30.4
																						108	38.51	16.56	4.11	21.96
																						207	36.28	22.09	13.18	38.1
																						170	34.46	27.95	23.55	35.92
																						201	35.63	18.25	19.41	34.95
																						179	36.16	24.49	26.43	29.43
																						169	32.23	18.52	17.86	28.13
																						121	26.02	22.83	12.18	27.28
																						111	19.83	14.23	17.61	24.72
																						182	26.93	21.37	20.36	29.42
																						162	22.9	17.89	18.05	25.71
																						197	29.1	17.72	9.29	23.23
																						176	30.03	44.39	22.21	27.4
																						165	34.46	31.49	22.81	27.94
																						134	34.53	27.24	29.99	27.39
																						88	33.96	18.01	40.86	23.53
																						195	35.92	29.98	27.11	26.38
																						178	32.19	22.22	29.18	22.98
																						169	26.04	18.47	19.8	25.11
																						152	25.32	16.52	15.74	30.18
																						168	49	27.81	12.24	35.86
																						117	34.29	31.35	16.43	29.76
																						127	23.74	19.95	18.55	17.47
																						223	28.33	23.81	16.93	20.25
																						155	31.81	24.81	20.24	25.67
																						179	28.6	16.56	31.06	22.16
																						187	28.1	11.05	25.43	20.76
																						157	28.95	8.63	6.99	24.06
																						113	25.7	6.31	16.43	26.06
																						91	16.76	3.4	14.43	25.12
																						200	22.69	4.24	23.05	23.15
																						154	23.78	5.53	16.49	23.51
																						156	28.24	7.75	16.81	25.46
																						161	76.9	64.41	107.3	80.22
																						161	72.98	69.07	135.61	103.02
																						116	50.38	25.56	19.24	31.68
																						111	29.27	16.19	27.8	26.77
																						211	29.49	9.54	14.93	28.54
																						158	48.95	22.5	2.54	39.24
																						191	75.1	74.49	90.72	77.49
																						151	61.69	42.69	73.36	67.26
																						180	40.57	15.23	16.8	46.69
																						105	31.97	8.6	16.49	39
																						105	19	4.06	12.24	24.63
																						192	27.9	6.49	24.09	23.67
																						156	61.12	19.77	52.86	49.82
																						177	34	15.52	20.36	34.28
																						161	34.48	25.08	25.68	34.14
																						181	34.44	24.5	23.24	35.56
																						100	56.76	38.05	18.11	47.83
																						101	46.55	33.98	34.55	39.78
																						227	48.89	43.86	48.06	39.78
																						163	44.07	39.07	32.91	36.54
																						180	42.02	23.13	10.99	31.17
																						135	35.06	15.18	19.81	30.53
																						154	39.24	23.45	5.43	31.32
																						120	41.34	38.15	8.18	33.74
																						103	37.65	24.26	6.68	34.1
																						170	37.21	21.36	17.86	31.02
																						177	93.42	52.3	168.93	82.25
																						163	23.96	7.58	19.17	31.45
																						157	24.21	10.94	22.06	26.16
																						147	38.11	27.51	32.06	35.88
																						92	49.51	43.2	16.49	40.08
																						88	48.11	35.36	17.93	31.07
																						132	50.14	41.09	17.24	33.61
																						201	40.43	31.91	34.68	28.5
																						191	43.41	41.03	29.79	35.88
																						164	41.87	26.51	28.68	34.56
																						166	31.84	26.99	17.36	32.3
																						127	35.49	32.15	19.18	33.09
																						127	60.71	44.73	62.11	45.31
																						204	102.53	55.87	60.43	93.46
																						160	76.26	27.76	50.74	67.35
																						176	59.07	17.44	37.84	42.49
																						170	54.1	10.82	63.34	40.23
																						162	71.3	18.78	38.8	59.17
																						112	55.72	12.01	51.55	46.07
																						93	46.25	10.56	91.74	47.47
																						199	20.47	6.42	23.36	31.71
																						178	37.13	11.05	41.74	32.97
																						181	39.06	9.44	54.43	39.99
																						190	32.12	8.28	49.19	38.68
																						164	24.97	5.97	16.24	22.17
																						109	26.34	5.73	7.55	24.24
																						102	38.75	6.5	29.05	32.19
																						188	41.74	11.66	39.11	43.26
																						154	40	9.66	43.18	47.9
																						156	34.27	8.67	35.47	43.26
																						150	26.94	6.78	12.64	22.16
																						156	33.06	9.26	11.24	26.86
																						96	38.33	12.49	2.43	29.56
																						104	45.24	9.03	52.49	39.33
																						179	50.71	13.52	25.18	46.74
																						138	48.78	11.39	43.54	29.67
																						170	51.89	13.48	26.74	36.55
																						167	50.45	11.97	52.66	33.95
																						128	56.54	13.96	66.52	42.73
																						97	54.03	13.24	85.36	58.3
																						114	53.96	12.11	90.99	63.75
																						198	66.33	16.66	83.36	68.06
																						189	66.75	15.39	52.74	56
																						168	87.7	33.99	31.92	71.51
																						176	91.23	53.57	95.18	108.26
																						173	81.08	36.39	66.68	93.69
																						117	55.16	10.49	71.18	57.65
																						122	36.92	5.96	45.3	31.39
																						192	41.31	7.93	32.49	37.35
																						151	63.55	18.53	60.49	60.19
																						173	59.89	14.67	18.36	54.52
																						184	52.68	12.15	45.68	44.79
																						166	58.66	13.74	61.11	49.99
																						140	55.79	13.45	75.11	55.05
																						126	38.47	8.38	49.74	49
																						168	41.29	9.58	30.68	56.18
																						154	53.09	13.21	63.93	78.32
																						180	52.93	11.27	92.68	70.59
																						173	65.44	14.63	64.8	66.51
																						169	82.64	22.12	77.05	89.15
																						106	62.19	13.92	72.11	99.6
																						95	51.67	9.48	53.61	78.37
																						133	47.58	7.97	50.05	28.59
																						181	56.65	10.56	58.36	41.06
																						195	53.51	10.48	68.24	40.12
																						125	74.62	22.34	63.49	53.5
																						169	65.12	15.23	62.8	65.81
																						115	55.06	9.84	63.3	92.47
																						109	50.58	9.99	81.74	65.26
																						185	82.02	22.13	52.95	72.91
																						165	67.79	14.01	61.11	55.64
																						187	55.46	12.35	42.18	47.49
																						169	46.81	13.47	29.55	39.9
																						152	44.45	14.96	33.93	38.01
																						123	49.49	13.12	48.05	62.93
																						114	35.67	5.86	54.8	44.96
																						192	42.8	8.49	50.05	39.47
																						184	47.73	9.34	64.79	43.71
																						153	38.53	8.25	45.36	37.86
																						164	51.75	11.68	40.68	44.95
																						173	74.39	19.6	61.68	65.85
																						108	47.68	10.43	54.86	59.85
																						110	46	11.95	53.93	55.98
																						189	51.69	14.45	36.93	49.41
																						162	53.7	13.53	18.93	49.12
																						168	42.58	9.92	13.29	48.84
																						160	59.22	13.92	43.93	63.48
																						157	55.36	11.99	37.3	56.67
																						123	51.49	12.4	23.36	59.9
																						119	44.88	9.37	57.8	88.46
																						193	48.9	11.3	30.55	60.12
																						151	69.43	19.63	39.93	73.18
																						174	83.75	25.62	37.67	87.16
																						163	66.88	16.78	57.61	68.4
																						174	67.12	14.55	59.8	82.55
																						154	88.29	23.04	62.74	119.21
																						120	68.45	15.16	82.8	98.88
																						218	60.34	12.63	43.8	58.26
																						180	71.75	18.99	43.81	63.51
																						219	67.25	14.94	54.61	79.59
																						171	52.46	9.9	58.55	76.36
																						185	70.08	16.37	49.74	94.78
																						117	52.56	10.8	45.24	64.72
																						122	48.06	9.55	56.86	64.95
																						215	50.97	15.84	26.93	84.8
																						168	48.42	8.07	33.61	46.79
																						198	64.18	14.68	17.24	45.55
																						179	53.9	17.81	38.11	75.9
																						163	53.18	13.23	42.18	75.74
																						120	62.61	11.33	53.43	53.9
																						127	65.26	18.47	39.36	73.59
																						219	58.13	10.06	7.28	56.33
																						194	76.7	21.51	28.11	68.7
																						191	95.81	28.81	31.36	97.64
																						193	105.16	28.24	43.18	117.02
																						172	104.68	31.29	37.05	111.3
																						142	85.88	20.49	63.74	104.31
																						124	64.03	12.5	76.93	76.23
																						199	95.37	27.09	22.29	88.63
																						209	104.83	32.51	23.86	109.45
																						173	66.04	16.57	54.02	104.16
																						204	81.95	31.71	38.61	118.05
																						181	73.91	16.51	40.49	101.78
																						150	92.42	22.39	41.55	105.43
																						169	94.15	27.35	59.24	89.1
																						219	84.22	18.49	56.49	79.45
																						137	103.8	29.36	34.16	113.03
																						117	108.56	39.6	48.93	109.66
																						146	76.41	20.46	40.61	75.4
																						210	61.09	14.35	48.68	45.34
																						145	66.4	13.7	61.36	50.51
																						128	87.43	24.53	21.61	73.57
																						203	117.14	38.7	19.93	118.97
																						156	85.84	26.76	35.68	78.96
																						134	111.37	52.68	13.8	103.46
																						188	73.27	18.79	66.8	142.78
																						160	61.8	9.4	32.11	96.83
																						109	72.19	16.42	5.61	43
																						103	49.21	10.36	45.61	78.54
																						206	62.93	14.39	51.61	74.93
																						176	68.38	19.51	41.17	86.38
																						153	60.78	16.47	40.49	78.07
																						201	61.8	16.39	36.24	79.31
																						195	74.24	21.37	40.74	83.82
																						128	88.41	27.38	32.49	70.86
																						112	69.57	14.24	70.11	71.23
																						211	66.69	13.42	66.42	82.29
																						199	72.65	13.72	28.11	60.32
																						185	61.02	11.2	47.36	58.46
																						210	75.03	15.89	36.36	70.15
																						173	65.27	11.71	46.61	48.84
																						135	86.44	21.31	23.11	69.62
																						138	66.01	18.25	27.92	76.14
																						200	79.22	18.5	20.34	88.06
																						205	71.76	14.42	20.86	71.5
																						202	46.16	5.19	36.86	62.37
																						168	48.94	7.44	12.05	27.93
																						184	49.42	10.59	26.24	32.21
																						120	53.41	11.76	11.92	54.24
																						133	74.44	19.84	36.86	76.72
																						227	95.32	33.26	42.67	101.72
																						196	88.22	26.57	23.99	79.14
																						176	82.32	16.7	38.46	68.25
																						176	82.36	17.46	41.8	77.21
																						166	73.08	15.26	29.55	73.28
																						127	53.98	7.84	43.74	70.15
																						129	52.6	5.65	20.92	33.48
																						186	45.24	6.21	17.3	14.33
																						151	49.37	9.81	22.24	26.47
																						132	48.17	9.8	13.49	35.83
																						101	35.99	4.21	23.86	20.62
																						85	36.35	5.86	9.17	18.94
																						112	44.7	12.36	15.11	35.97
																						108	48.04	9.29	10.92	41.77
																						203	37.12	5.85	9.67	36.05
																						190	40.44	6.56	27.24	45.82
																						187	43.46	5.99	23.42	56.62
																						190	46.26	6.51	28.67	53.33
																						181	47.7	5.45	53.05	42.07
																						144	51.01	9.59	2.61	36.93
																						126	42.36	5.53	9.36	25.66
																						234	46.04	8.79	7.51	52.96
																						196	49.39	11.38	18.24	57.14
																						211	56.64	13.18	55.49	67.24
																						183	80.95	18.42	50.98	62.57
																						173	85.05	20.48	62.11	71.07
																						150	54.4	11.4	89.3	69.2
																						128	46.38	7.97	81.67	56.02
																						226	58.5	9.86	59.92	45.17
																						189	65.74	10.1	46.61	48.26
																						221	60.8	9.67	41.55	44.48
																						207	55.66	11.77	78.76	49.95
																						171	79.11	35.59	30.36	61.49
																						149	92.18	55	20.24	89.34
																						138	44.47	6.91	40.05	32.22
																						194	58.48	9.47	24.86	33.36
																						179	75.48	14.11	37.24	72.98
																						156	71.75	13.74	40.67	73.51
																						195	84.8	19.42	23.55	66.49
																						184	73.88	21.6	16.42	62.54
																						130	56.74	8.45	33.61	47.75
																						127	46.97	4.09	60.67	55.13
																						210	53.98	7.98	29.55	49.27
																						159	55.78	7.2	24.05	48.13
																						198	52.11	8.09	15.3	44.88
																						171	48.12	18.69	21.3	44
																						175	43.78	24.28	2.8	41.21
																						144	46.1	43.42	10.49	44.28
																						100	45.44	7.97	26.74	46.34
																						189	41.48	9.09	8.24	39.38
																						141	48.72	4.6	33.3	36.05
																						167	74.28	25.21	34.17	40.08
																						168	55.74	13.24	6.42	39.84
																						180	67.15	19.37	8.42	54.83
																						108	57.8	42.93	0.36	76.73
																						124	37.96	7.13	6.05	25.84
																						172	50.37	7	62.8	47.91
																						169	53.92	5.44	52.74	41.97
																						162	73.48	15.43	38.67	44.27
																						142	54.32	6.31	54.49	47.05
																						113	62.38	8.19	31.3	44.63
																						97	69.96	11.6	6.36	44.4
																						112	54.7	7.62	59.86	33.29
																						141	47.98	5.9	97.17	81.52
																						212	54.43	5.92	42.3	56.4
																						203	60.18	11.62	23.17	61.65
																						192	49.3	13.76	6.8	36.95
																						157	93.06	33.22	11.8	47.87
																						118	112.42	64.26	11.74	120.35
																						115	59.95	14.46	27.05	55.28
																						172	59.56	6.49	25.42	58.94
																						181	79.85	26.57	11.67	90.76
																						184	69.65	29.13	0.99	70.64
																						187	56.18	4.28	29.55	38.12
																						160	68.97	14.37	45.24	45.96
																						137	56.1	6.58	74.92	48.43
																						128	61.7	6.28	55.55	66.48
																						193	68.93	20.27	5.17	42.18
																						177	74.64	50.1	21.8	53.02
																						184	52.38	5.37	61.61	40.32
																						177	56.71	4.78	72.71	70.39
																						173	67.75	15.85	11.92	72.96
																						116	57.28	4.45	40.99	69.63
																						122	46.62	2.18	51.86	56.53
																						189	62.97	11.35	17.8	53.47
																						175	56.89	10.96	29.61	51.1
																						172	46.2	5.22	85.24	52.09
																						170	53.9	7.82	68.86	47.39
																						169	62.21	8.72	45.99	50.2
																						140	81.1	10.37	101.61	69.64
																						128	87.74	10.44	85.49	68.54
																						187	89.76	21.07	25.05	65.82
																						195	50.98	34.74	24.49	37.98
																						184	53.56	29.64	18.8	35.59
																						187	62.29	29.86	22.46	41.17
																						177	47.9	20.81	38.8	33.21
																						114	43.29	16.54	12.61	33.07
																						123	46.33	5.94	17.05	22.06
																						168	42.89	8.98	18.17	25.16
																						178	52.22	10.63	17.49	26.17
																						168	57.79	23.92	10.74	27.31
																						183	40.22	14.47	3.11	30.37
																						148	60.52	18.98	7.61	35.04
																						122	60.36	4.85	43.86	48.44
																						124	35.11	5.08	20.86	37.58
																						210	37.09	11.94	17.86	30.55
																						190	34.31	10.29	22.17	27.89
																						174	39.31	25.39	28.65	30.91
																						198	36.5	24.36	22.3	28.23
																						166	30.94	10.85	20.61	27.77
																						140	54.74	20.26	15.86	31.14
																						109	39.08	12.55	22.3	29.72
																						182	57.89	17.33	12.67	38.81
																						171	70.28	15.45	40.05	55.87
																						147	57.94	5.9	83.67	82.55
																						178	52.9	4.92	60.67	38.27
																						173	54.18	7.6	15.3	26.45
																						136	61.62	6.72	34.05	30.19
																						108	64.65	9.57	115.74	61.82
																						182	85.45	21.91	33.51	46.93
																						148	89.17	25.53	50.17	51.06
																						199	75.15	20.68	51.49	53.72
																						204	90.04	34.92	26.36	75.81
																						174	113.21	46.65	52.55	99.7
																						114	80.63	37.68	64.61	82.46
																						120	39.99	17.9	24.11	30.32
																						192	43.6	30.78	22.67	30.3
																						180	45.27	19.1	13.92	34.99
																						170	53.37	19.79	16.86	36.33
																						169	42.38	18.6	24.55	44.97
																						162	35.92	11.91	27.3	41.94
																						141	30.06	17.47	10.11	43.8
																						94	22.92	9.37	22.11	37.04
																						141	26.16	11.51	24.92	34.97
																						179	51.98	24.68	23.99	39.97
																						152	95.01	72.11	16.17	77.75
																						165	90.6	44.6	49.67	76.96
																						156	63.88	8.25	12.17	30.84
																						138	62.9	22.45	12.17	28.67
																						100	42.33	3.38	44.99	17.72
																						177	46.72	4.74	11.17	20.42
																						185	56.54	4.52	61.3	37.29
																						204	55.42	5.98	55.42	43.95
																						187	50.99	5.61	50.51	48.93
																						159	59.23	28.32	31.49	41.39
																						141	51.21	21.87	19.55	29.03
																						127	52.46	19.69	7.86	27.55
																						189	54.18	22.79	24.92	31.49
																						187	53.69	31.2	13.8	30.2
																						177	48.99	30.15	24.55	32.58
																						173	55.21	37.72	3.61	42.67
																						134	54.11	39.22	16.49	40.49
																						120	47.86	18.18	14.24	31.69
																						108	36.62	9.31	21.17	23.66
																						115	37.48	25.62	5.86	28.97
																						128	45.03	17.1	1.74	31.49
																						125	36.63	12.03	6.05	21.63
																						175	46.63	22.06	32.42	23.9
																						170	42.44	16.29	7.05	32.51
																						134	39.91	25.4	6.8	36.81
																						122	43.46	22.76	6.36	33.15
																						202	35.83	23.49	7.86	37.27
																						193	39.76	19.73	5.99	35.7
																						207	42.39	28.5	11.8	32.01
																						193	44.37	33.29	9.61	28.78
																						163	43.5	35.56	9.99	31.15
																						121	30.02	14.87	14.55	23.55
																						132	22.6	1.93	20.11	19.09
																						191	26.4	4.03	18.17	18.92
																						169	26.71	2.73	20.55	18.29
																						180	30.25	3.18	32.42	16.45
																						189	36.58	9.79	10.24	18.09
																						189	40.38	14.99	6.92	24.65
																						116	40.63	8.58	1.55	28.92
																						129	28.76	3.77	13.17	19.55
																						193	29.58	5.1	15.55	23.54
																						184	38.38	9.43	28.42	33.37
																						171	51.88	39.17	18.24	34.69
																						182	73.18	44.61	16.67	48.75
																						182	79.72	34.8	11.92	59.95
																						121	73.66	31.79	51.61	66.29
																						126	44.11	23.38	31.55	33.51
																						198	45.48	30.39	20.13	32.23
																						172	41.51	12.95	16.11	38.13
																						179	33.69	6.89	21.61	33.98
																						166	29.1	4.19	20.99	30.2
																						155	24.75	3.35	16.55	20.15
																						105	15.29	2.25	25.59	14.21
																						133	28.46	13.53	33.67	25.23
																						211	31.61	32.5	15.3	31.79
																						182	45.48	36.69	14.17	37.83
																						163	39.85	23.09	18.49	34.27
																						158	46.55	21.78	10.92	40.37
																						148	48.85	32.33	6.3	34.79
																						138	46.79	18.96	7.42	46.27
																						122	42.51	13.15	15.49	35.97
																						173	38.66	19.16	1.3	38.56
																						164	45.41	21.23	2.74	36.93
																						176	45.73	20.81	5.92	27.83
																						185	49.18	13.58	13.05	35.92
																						163	58.26	24.48	19.05	43.21
																						111	101.92	43.69	26.86	89.66
																						103	82.57	24.98	48.05	61.85
																						144	70.37	24.89	86.3	73.84
																						164	125.79	79.26	123.74	143.04
																						191	67.56	19.09	77.99	81.44
																						188	33.93	4.88	28.17	22.77
																						162	35.41	3.11	23.86	26.75
																						148	38.42	6.58	25.86	33.69
																						123	41.01	5.21	19.05	23.57
																						164	38.48	5.75	24.17	23
																						181	34.18	5.19	28.86	19.68
																						178	37.32	5.29	29.05	28.25
																						186	74.67	22.59	81.17	53.71
																						152	103.54	61.33	123.74	102.57
																						114	73.71	49.27	45.8	84.8
																						95	30.08	10.14	21.8	20.75
																						160	33.86	21.27	17.51	23.37
																						154	44.37	19.53	13.67	25.75
																						167	61.46	48.03	7.61	38.73
																						160	91.12	83.57	32.11	91.18
																						172	90.41	51.66	73.17	88.91
																						106	72.86	23.95	64.3	70.86
																						119	46.11	7.89	5.67	18.36
																						166	53.36	35.05	8.55	28.29
																						189	50.97	34.1	12.74	27.88
																						181	62.16	32.21	19.4	37.29
																						163	92.38	41.23	27.36	51.73
																						144	77.26	41.8	27.61	47.79
																						128	79.42	36.66	25.92	50.68
																						106	63.85	13.53	64.49	55.22
																						152	85.52	28.24	28.07	72.75
																						145	65.61	13.21	39.36	66.69
																						105	50.02	5.37	66.61	54
																						192	69.23	13.43	37.74	58.99
																						152	59.62	8.24	45.86	58.13
																						126	59.07	5.86	63.8	71.26
																						109	46.88	3.53	24.92	18.32
																						171	57.43	8.84	32.67	39.57
																						179	53.43	7.37	59.86	54.43
																						160	52.61	5.77	89.67	52.47
																						175	65.45	13.4	55.42	49.41
																						154	55.49	8.82	31.99	42.72
																						119	54.19	7.54	48.17	52.22
																						126	43.8	4.17	19.86	28.12
																						169	65.4	6.1	1.9	23.33
																						159	65.54	5.85	5.05	24.01
																						103	55.76	4.56	48.74	32.17
																						130	56.35	4.95	56.99	31.52
																						179	52.14	4.81	34.74	35.54
																						125	56.71	14.73	17.92	41.32
																						135	61.73	14.87	51.17	42.52
																						193	56.38	6.91	51.05	39.96
																						155	66.3	8.5	40.49	54.23
																						183	58.49	5.58	34.24	57.14
																						166	73.17	8.13	76.74	82.48
																						107	69.22	15.09	44.61	75.72
																						139	81.75	18.08	49.42	88.16
																						129	58.5	5.17	59.36	56.08
																						206	70.84	7.64	56.61	60.44
																						162	84.2	13.08	50.92	68.27
																						168	73.97	14.89	30.49	56.32
																						168	71	12.24	55.05	55.22
																						163	59.82	5.63	41.92	47.62
																						132	64.19	6.9	40.49	42.1
																						122	67.46	10.51	70.05	61.58
																						170	101.49	40.69	91.11	106.29
																						180	114.34	82.81	68.92	154.16
																						160	103.09	53.7	84.55	124.84
																						163	83.51	27.85	55.3	100.49
																						152	63.25	7.94	57.99	62.89
																						126	59.41	6.19	70.8	69.61
																						110	52.35	6.29	65.24	65.66
																						186	53.47	7.61	45.99	54.15
																						183	57.24	8.88	19.99	59.16
																						156	67.08	8.42	59.11	54.84
																						145	73.9	12.29	64.55	69.69
																						141	71.24	15.63	67.11	79.53
																						136	76.67	17.28	77.3	89.99
																						116	68.34	8.86	70.05	63.58
																						191	78.13	12.19	66.49	66.49
																						183	71.51	11.44	58.71	71.69
																						157	78.84	14.92	71.67	89.11
																						147	88.63	15.21	78.36	92.22
																						160	82.66	9.07	74.92	64.22
																						134	70.92	7.09	67.34	53.85
																						123	58.21	4.52	68.8	51.08
																						214	67.02	6.39	58.82	50.93
																						191	68.93	6.88	41.92	46.74
																						189	86.73	13.08	30.67	53.68
																						188	105.87	42.62	31.3	59.79
																						158	97.19	33.61	50.67	57.37
																						136	59.31	10.55	24.55	36.42
																						134	45.21	7.25	15.92	35.88
																						196	52.08	6.33	37.76	52.19
																						177	72.43	10.45	42.92	59.67
																						178	69.61	8.04	48.05	61.44
																						162	78.6	9.78	32.42	64.13
																						162	100.27	26.03	29.42	76.41
																						132	124.9	67.05	21.3	112.69
																						105	59.56	7.11	21.8	64.43
																						220	55.37	5.98	28.42	47.94
																						212	42.35	25.23	23.17	30.53
																						196	44.42	32.2	13.92	32.79
																						154	38.31	6.13	28.3	24.58
																						161	50.28	6.17	25.92	43.82
																						132	62.41	20.61	8.8	56.83
																						126	51.83	5.71	25.67	40.99
																						189	62.13	13.8	27.67	60.44
																						161	43.37	4.35	14.42	32.96
																						179	53.79	7.91	32.42	52.19
																						202	62.54	10.38	32.42	49.32
																						164	64.55	6.34	24.8	45.57
																						130	70.34	7.36	33.05	43.03
																						137	53.34	5.03	28.42	37.12
																						189	45.17	6.15	50.17	50.6
																						183	57.67	11.05	41.3	57.5
																						180	58.42	11.06	48.92	66.11
																						166	67.53	12.76	28.17	71.1
																						195	72.46	16.81	12.55	92.49
																						160	89.07	21.42	6.92	84.27
																						162	82.27	9.89	42.05	71.94
																						220	78.49	9.1	41.8	51.88
																						242	86.42	17.53	18.3	68.98
																						242	151.5	90.06	32.42	139.75
																						182	85.87	17.99	62.17	90.02
																						211	77.78	15.31	12.8	81.73
																						145	81.16	15.17	12.05	75.88
																						153	44.01	1.05	43.92	65.13
																						210	42.66	3.14	3.17	25.32
																						211	50.63	6.27	22.05	27.93
																						170	56.77	10.39	11.3	37.87
																						146	53.08	6.9	61.36	47.25
																						161	72.39	13.49	23.42	72.9
																						168	63.2	9.27	39.99	44.72
																						208	57.72	5.42	56.8	40.78
																						321	87.21	18.3	18.05	60.17
																						298	112.44	51.66	8.11	91.77
																						322	56.77	4.96	49.67	42.1

## Sheet: Supplementary Fig. 1
	Supplementary Fig. 1 a, e					Supplementary Fig. 1 b, f					Supplementary Fig. 1 c, g					Supplementary Fig. 1 d, h
	t	X1	X2	Y		t	X1	X2	Y		t	X1	X2	Y		t	X1	X2	Y
	0	1	0	0		0	1	0	0		0	1	0	0		0	1	0	0
	0.0167106	0.99986	0.0167098	0.00695668		0.0167106	0.99986	0.0167098	0.00684848		0.0167106	0.99986	0.0167098	-0.00684848		0.0167106	0.99986	0.0167098	-0.00697929
	0.0334212	0.999442	0.033415	0.0140255		0.0334212	0.999442	0.033415	0.0135806		0.0334212	0.999442	0.033415	-0.0135806		0.0334212	0.999442	0.033415	-0.0140723
	0.0501318	0.998744	0.0501108	0.0211976		0.0501318	0.998744	0.0501108	0.0201904		0.0501318	0.998744	0.0501108	-0.0201904		0.0501318	0.998744	0.0501108	-0.021277
	0.0668424	0.997767	0.0667926	0.0284787		0.0668424	0.997767	0.0667926	0.0266798		0.0668424	0.997767	0.0667926	-0.0266798		0.0668424	0.997767	0.0667926	-0.0285914
	0.083553	0.996511	0.0834558	0.0358689		0.083553	0.996511	0.0834558	0.0330477		0.083553	0.996511	0.0834558	-0.0330477		0.083553	0.996511	0.0834558	-0.0360136
	0.100264	0.994978	0.100096	0.043368		0.100264	0.994978	0.100096	0.0392878		0.100264	0.994978	0.100096	-0.0392878		0.100264	0.994978	0.100096	-0.0435415
	0.116974	0.993166	0.116708	0.0509663		0.116974	0.993166	0.116708	0.0454036		0.116974	0.993166	0.116708	-0.0454036		0.116974	0.993166	0.116708	-0.051173
	0.133685	0.991077	0.133287	0.0586596		0.133685	0.991077	0.133287	0.051392		0.133685	0.991077	0.133287	-0.051392		0.133685	0.991077	0.133287	-0.0589058
	0.150395	0.988712	0.149829	0.0664546		0.150395	0.988712	0.149829	0.0572483		0.150395	0.988712	0.149829	-0.0572483		0.150395	0.988712	0.149829	-0.0667377
	0.167106	0.98607	0.166329	0.0743513		0.167106	0.98607	0.166329	0.0629756		0.167106	0.98607	0.166329	-0.0629756		0.167106	0.98607	0.166329	-0.0746666
	0.183817	0.983153	0.182783	0.0823481		0.183817	0.983153	0.182783	0.0685693		0.183817	0.983153	0.182783	-0.0685693		0.183817	0.983153	0.182783	-0.0826903
	0.200527	0.979962	0.199186	0.0904219		0.200527	0.979962	0.199186	0.0740273		0.200527	0.979962	0.199186	-0.0740273		0.200527	0.979962	0.199186	-0.0908067
	0.217238	0.976497	0.215533	0.098588		0.217238	0.976497	0.215533	0.0793517		0.217238	0.976497	0.215533	-0.0793517		0.217238	0.976497	0.215533	-0.0990134
	0.233948	0.972759	0.23182	0.106846		0.233948	0.972759	0.23182	0.0845414		0.233948	0.972759	0.23182	-0.0845414		0.233948	0.972759	0.23182	-0.107308
	0.250659	0.968749	0.248042	0.115197		0.250659	0.968749	0.248042	0.089593		0.250659	0.968749	0.248042	-0.089593		0.250659	0.968749	0.248042	-0.115689
	0.26737	0.964469	0.264195	0.123624		0.26737	0.964469	0.264195	0.094505		0.26737	0.964469	0.264195	-0.094505		0.26737	0.964469	0.264195	-0.124152
	0.28408	0.95992	0.280275	0.132126		0.28408	0.95992	0.280275	0.0992757		0.28408	0.95992	0.280275	-0.0992757		0.28408	0.95992	0.280275	-0.132697
	0.300791	0.955102	0.296276	0.140709		0.300791	0.955102	0.296276	0.103904		0.300791	0.955102	0.296276	-0.103904		0.300791	0.955102	0.296276	-0.14132
	0.317501	0.950018	0.312194	0.149375		0.317501	0.950018	0.312194	0.108388		0.317501	0.950018	0.312194	-0.108388		0.317501	0.950018	0.312194	-0.150019
	0.334212	0.944669	0.328025	0.15812		0.334212	0.944669	0.328025	0.112726		0.334212	0.944669	0.328025	-0.112726		0.334212	0.944669	0.328025	-0.158792
	0.350923	0.939056	0.343764	0.166926		0.350923	0.939056	0.343764	0.116916		0.350923	0.939056	0.343764	-0.116916		0.350923	0.939056	0.343764	-0.167637
	0.367633	0.933181	0.359408	0.1758		0.367633	0.933181	0.359408	0.120958		0.367633	0.933181	0.359408	-0.120958		0.367633	0.933181	0.359408	-0.17655
	0.384344	0.927045	0.374951	0.184741		0.384344	0.927045	0.374951	0.12485		0.384344	0.927045	0.374951	-0.12485		0.384344	0.927045	0.374951	-0.185529
	0.401054	0.92065	0.390389	0.193746		0.401054	0.92065	0.390389	0.12859		0.401054	0.92065	0.390389	-0.12859		0.401054	0.92065	0.390389	-0.194573
	0.417765	0.913998	0.405719	0.202814		0.417765	0.913998	0.405719	0.132176		0.417765	0.913998	0.405719	-0.132176		0.417765	0.913998	0.405719	-0.203677
	0.434476	0.907091	0.420935	0.21194		0.434476	0.907091	0.420935	0.135622		0.434476	0.907091	0.420935	-0.135622		0.434476	0.907091	0.420935	-0.21284
	0.451186	0.899931	0.436033	0.221124		0.451186	0.899931	0.436033	0.138917		0.451186	0.899931	0.436033	-0.138917		0.451186	0.899931	0.436033	-0.22206
	0.467897	0.892519	0.45101	0.230363		0.467897	0.892519	0.45101	0.142057		0.467897	0.892519	0.45101	-0.142057		0.467897	0.892519	0.45101	-0.231333
	0.484607	0.884858	0.465861	0.239654		0.484607	0.884858	0.465861	0.145042		0.484607	0.884858	0.465861	-0.145042		0.484607	0.884858	0.465861	-0.240658
	0.501318	0.87695	0.480582	0.248994		0.501318	0.87695	0.480582	0.147871		0.501318	0.87695	0.480582	-0.147871		0.501318	0.87695	0.480582	-0.250031
	0.518029	0.868797	0.495168	0.258376		0.518029	0.868797	0.495168	0.150543		0.518029	0.868797	0.495168	-0.150543		0.518029	0.868797	0.495168	-0.25945
	0.534739	0.860402	0.509617	0.267801		0.534739	0.860402	0.509617	0.153056		0.534739	0.860402	0.509617	-0.153056		0.534739	0.860402	0.509617	-0.268912
	0.55145	0.851766	0.523923	0.277266		0.55145	0.851766	0.523923	0.155408		0.55145	0.851766	0.523923	-0.155408		0.55145	0.851766	0.523923	-0.278414
	0.56816	0.842892	0.538082	0.286771		0.56816	0.842892	0.538082	0.1576		0.56816	0.842892	0.538082	-0.1576		0.56816	0.842892	0.538082	-0.287955
	0.584871	0.833783	0.552092	0.296311		0.584871	0.833783	0.552092	0.159629		0.584871	0.833783	0.552092	-0.159629		0.584871	0.833783	0.552092	-0.297531
	0.601582	0.824442	0.565947	0.305884		0.601582	0.824442	0.565947	0.161495		0.601582	0.824442	0.565947	-0.161495		0.601582	0.824442	0.565947	-0.30714
	0.618292	0.81487	0.579644	0.315488		0.618292	0.81487	0.579644	0.163199		0.618292	0.81487	0.579644	-0.163199		0.618292	0.81487	0.579644	-0.316778
	0.635003	0.80507	0.59318	0.325121		0.635003	0.80507	0.59318	0.164759		0.635003	0.80507	0.59318	-0.164759		0.635003	0.80507	0.59318	-0.326445
	0.651713	0.795046	0.60655	0.334779		0.651713	0.795046	0.60655	0.166159		0.651713	0.795046	0.60655	-0.166159		0.651713	0.795046	0.60655	-0.336135
	0.668424	0.784799	0.61975	0.344459		0.668424	0.784799	0.61975	0.167396		0.668424	0.784799	0.61975	-0.167396		0.668424	0.784799	0.61975	-0.345848
	0.685135	0.774334	0.632777	0.354156		0.685135	0.774334	0.632777	0.16847		0.685135	0.774334	0.632777	-0.16847		0.685135	0.774334	0.632777	-0.35558
	0.701845	0.763652	0.645628	0.363868		0.701845	0.763652	0.645628	0.169382		0.701845	0.763652	0.645628	-0.169382		0.701845	0.763652	0.645628	-0.365328
	0.718556	0.752757	0.658298	0.373595		0.718556	0.752757	0.658298	0.170128		0.718556	0.752757	0.658298	-0.170128		0.718556	0.752757	0.658298	-0.37509
	0.735266	0.741652	0.670785	0.383333		0.735266	0.741652	0.670785	0.17071		0.735266	0.741652	0.670785	-0.17071		0.735266	0.741652	0.670785	-0.384862
	0.751977	0.73034	0.683084	0.393079		0.751977	0.73034	0.683084	0.171127		0.751977	0.73034	0.683084	-0.171127		0.751977	0.73034	0.683084	-0.394643
	0.768688	0.718824	0.695192	0.402832		0.768688	0.718824	0.695192	0.171377		0.768688	0.718824	0.695192	-0.171377		0.768688	0.718824	0.695192	-0.404429
	0.785398	0.707107	0.707107	0.412587		0.785398	0.707107	0.707107	0.171459		0.785398	0.707107	0.707107	-0.171459		0.785398	0.707107	0.707107	-0.414217
	0.802109	0.695192	0.718824	0.422343		0.802109	0.695192	0.718824	0.171374		0.802109	0.695192	0.718824	-0.171374		0.802109	0.695192	0.718824	-0.424006
	0.818819	0.683084	0.73034	0.432097		0.818819	0.683084	0.73034	0.17113		0.818819	0.683084	0.73034	-0.17113		0.818819	0.683084	0.73034	-0.433791
	0.83553	0.670785	0.741652	0.441846		0.83553	0.670785	0.741652	0.170737		0.83553	0.670785	0.741652	-0.170737		0.83553	0.670785	0.741652	-0.443571
	0.852241	0.658298	0.752757	0.451585		0.852241	0.658298	0.752757	0.170182		0.852241	0.658298	0.752757	-0.170182		0.852241	0.658298	0.752757	-0.453343
	0.868951	0.645628	0.763652	0.461314		0.868951	0.645628	0.763652	0.169463		0.868951	0.645628	0.763652	-0.169463		0.868951	0.645628	0.763652	-0.463104
	0.885662	0.632777	0.774334	0.471029		0.885662	0.632777	0.774334	0.168581		0.885662	0.632777	0.774334	-0.168581		0.885662	0.632777	0.774334	-0.472851
	0.902372	0.61975	0.784799	0.480728		0.902372	0.61975	0.784799	0.167535		0.902372	0.61975	0.784799	-0.167535		0.902372	0.61975	0.784799	-0.482581
	0.919083	0.60655	0.795046	0.490408		0.919083	0.60655	0.795046	0.166326		0.919083	0.60655	0.795046	-0.166326		0.919083	0.60655	0.795046	-0.492292
	0.935794	0.59318	0.80507	0.500066		0.935794	0.59318	0.80507	0.164952		0.935794	0.59318	0.80507	-0.164952		0.935794	0.59318	0.80507	-0.501982
	0.952504	0.579644	0.81487	0.5097		0.952504	0.579644	0.81487	0.163414		0.952504	0.579644	0.81487	-0.163414		0.952504	0.579644	0.81487	-0.511647
	0.969215	0.565947	0.824442	0.519307		0.969215	0.565947	0.824442	0.161712		0.969215	0.565947	0.824442	-0.161712		0.969215	0.565947	0.824442	-0.521285
	0.985925	0.552092	0.833783	0.528883		0.985925	0.552092	0.833783	0.159845		0.985925	0.552092	0.833783	-0.159845		0.985925	0.552092	0.833783	-0.530893
	1.00264	0.538082	0.842892	0.538428		1.00264	0.538082	0.842892	0.157813		1.00264	0.538082	0.842892	-0.157813		1.00264	0.538082	0.842892	-0.540469
	1.01935	0.523923	0.851766	0.547938		1.01935	0.523923	0.851766	0.155632		1.01935	0.523923	0.851766	-0.155632		1.01935	0.523923	0.851766	-0.550009
	1.03606	0.509617	0.860402	0.557411		1.03606	0.509617	0.860402	0.153302		1.03606	0.509617	0.860402	-0.153302		1.03606	0.509617	0.860402	-0.559512
	1.05277	0.495168	0.868797	0.566843		1.05277	0.495168	0.868797	0.150814		1.05277	0.495168	0.868797	-0.150814		1.05277	0.495168	0.868797	-0.568974
	1.06948	0.480582	0.87695	0.576232		1.06948	0.480582	0.87695	0.148169		1.06948	0.480582	0.87695	-0.148169		1.06948	0.480582	0.87695	-0.578393
	1.08619	0.465861	0.884858	0.585575		1.08619	0.465861	0.884858	0.145365		1.08619	0.465861	0.884858	-0.145365		1.08619	0.465861	0.884858	-0.587766
	1.1029	0.45101	0.892519	0.59487		1.1029	0.45101	0.892519	0.142405		1.1029	0.45101	0.892519	-0.142405		1.1029	0.45101	0.892519	-0.597091
	1.11961	0.436033	0.899931	0.604114		1.11961	0.436033	0.899931	0.139288		1.11961	0.436033	0.899931	-0.139288		1.11961	0.436033	0.899931	-0.606365
	1.13632	0.420935	0.907091	0.613303		1.13632	0.420935	0.907091	0.136014		1.13632	0.420935	0.907091	-0.136014		1.13632	0.420935	0.907091	-0.615586
	1.15303	0.405719	0.913998	0.622436		1.15303	0.405719	0.913998	0.132585		1.15303	0.405719	0.913998	-0.132585		1.15303	0.405719	0.913998	-0.62475
	1.16974	0.390389	0.92065	0.631522		1.16974	0.390389	0.92065	0.128999		1.16974	0.390389	0.92065	-0.128999		1.16974	0.390389	0.92065	-0.633856
	1.18645	0.374951	0.927045	0.640577		1.18645	0.374951	0.927045	0.125258		1.18645	0.374951	0.927045	-0.125258		1.18645	0.374951	0.927045	-0.6429
	1.20316	0.359408	0.933181	0.649572		1.20316	0.359408	0.933181	0.121362		1.20316	0.359408	0.933181	-0.121362		1.20316	0.359408	0.933181	-0.65188
	1.21987	0.343764	0.939056	0.658503		1.21987	0.343764	0.939056	0.117322		1.21987	0.343764	0.939056	-0.117322		1.21987	0.343764	0.939056	-0.660794
	1.23658	0.328025	0.944669	0.667368		1.23658	0.328025	0.944669	0.113137		1.23658	0.328025	0.944669	-0.113137		1.23658	0.328025	0.944669	-0.669638
	1.25329	0.312194	0.950018	0.676165		1.25329	0.312194	0.950018	0.108804		1.25329	0.312194	0.950018	-0.108804		1.25329	0.312194	0.950018	-0.678412
	1.27001	0.296276	0.955102	0.68489		1.27001	0.296276	0.955102	0.104325		1.27001	0.296276	0.955102	-0.104325		1.27001	0.296276	0.955102	-0.687111
	1.28672	0.280275	0.95992	0.693542		1.28672	0.280275	0.95992	0.0997006		1.28672	0.280275	0.95992	-0.0997006		1.28672	0.280275	0.95992	-0.695735
	1.30343	0.264195	0.964469	0.702118		1.30343	0.264195	0.964469	0.0949325		1.30343	0.264195	0.964469	-0.0949325		1.30343	0.264195	0.964469	-0.70428
	1.32014	0.248042	0.968749	0.710615		1.32014	0.248042	0.968749	0.090022		1.32014	0.248042	0.968749	-0.090022		1.32014	0.248042	0.968749	-0.712744
	1.33685	0.23182	0.972759	0.71903		1.33685	0.23182	0.972759	0.0849704		1.33685	0.23182	0.972759	-0.0849704		1.33685	0.23182	0.972759	-0.721125
	1.35356	0.215533	0.976497	0.727361		1.35356	0.215533	0.976497	0.0797792		1.35356	0.215533	0.976497	-0.0797792		1.35356	0.215533	0.976497	-0.72942
	1.37027	0.199186	0.979962	0.735606		1.37027	0.199186	0.979962	0.0744499		1.37027	0.199186	0.979962	-0.0744499		1.37027	0.199186	0.979962	-0.737627
	1.38698	0.182783	0.983153	0.743762		1.38698	0.182783	0.983153	0.068984		1.38698	0.182783	0.983153	-0.068984		1.38698	0.182783	0.983153	-0.745743
	1.40369	0.166329	0.98607	0.751825		1.40369	0.166329	0.98607	0.0633831		1.40369	0.166329	0.98607	-0.0633831		1.40369	0.166329	0.98607	-0.753767
	1.4204	0.149829	0.988712	0.759795		1.4204	0.149829	0.988712	0.0576488		1.4204	0.149829	0.988712	-0.0576488		1.4204	0.149829	0.988712	-0.761696
	1.43711	0.133287	0.991077	0.767667		1.43711	0.133287	0.991077	0.0517827		1.43711	0.133287	0.991077	-0.0517827		1.43711	0.133287	0.991077	-0.769527
	1.45382	0.116708	0.993166	0.77544		1.45382	0.116708	0.993166	0.0457867		1.45382	0.116708	0.993166	-0.0457867		1.45382	0.116708	0.993166	-0.77726
	1.47053	0.100096	0.994978	0.783111		1.47053	0.100096	0.994978	0.0396624		1.47053	0.100096	0.994978	-0.0396624		1.47053	0.100096	0.994978	-0.78489
	1.48724	0.0834558	0.996511	0.790678		1.48724	0.0834558	0.996511	0.0334117		1.48724	0.0834558	0.996511	-0.0334117		1.48724	0.0834558	0.996511	-0.792418
	1.50395	0.0667926	0.997767	0.798137		1.50395	0.0667926	0.997767	0.0270363		1.50395	0.0667926	0.997767	-0.0270363		1.50395	0.0667926	0.997767	-0.799839
	1.52066	0.0501108	0.998744	0.805486		1.52066	0.0501108	0.998744	0.0205382		1.52066	0.0501108	0.998744	-0.0205382		1.52066	0.0501108	0.998744	-0.807153
	1.53738	0.033415	0.999442	0.812723		1.53738	0.033415	0.999442	0.0139194		1.53738	0.033415	0.999442	-0.0139194		1.53738	0.033415	0.999442	-0.814357
	1.55409	0.0167098	0.99986	0.819844		1.55409	0.0167098	0.99986	0.00718169		1.55409	0.0167098	0.99986	-0.00718169		1.55409	0.0167098	0.99986	-0.821449
	1.5708	-1.60812e-16	1	0.826849		1.5708	-1.60812e-16	1	0.000327255		1.5708	-1.60812e-16	1	-0.000327255		1.5708	-1.60812e-16	1	-0.828428
	1.58751	-0.0167098	0.99986	0.833733		1.58751	-0.0167098	0.99986	-0.00664188		1.58751	-0.0167098	0.99986	0.00664188		1.58751	-0.0167098	0.99986	-0.835291
	1.60422	-0.033415	0.999442	0.840494		1.60422	-0.033415	0.999442	-0.0137236		1.60422	-0.033415	0.999442	0.0137236		1.60422	-0.033415	0.999442	-0.842036
	1.62093	-0.0501108	0.998744	0.84713		1.62093	-0.0501108	0.998744	-0.0209157		1.62093	-0.0501108	0.998744	0.0209157		1.62093	-0.0501108	0.998744	-0.848662
	1.63764	-0.0667926	0.997767	0.853638		1.63764	-0.0667926	0.997767	-0.0282161		1.63764	-0.0667926	0.997767	0.0282161		1.63764	-0.0667926	0.997767	-0.855167
	1.65435	-0.0834558	0.996511	0.860015		1.65435	-0.0834558	0.996511	-0.0356224		1.65435	-0.0834558	0.996511	0.0356224		1.65435	-0.0834558	0.996511	-0.861549
	1.67106	-0.100096	0.994978	0.86626		1.67106	-0.100096	0.994978	-0.0431423		1.67106	-0.100096	0.994978	0.0431423		1.67106	-0.100096	0.994978	-0.867806
	1.68777	-0.116708	0.993166	0.872369		1.68777	-0.116708	0.993166	-0.0507725		1.68777	-0.116708	0.993166	0.0507725		1.68777	-0.116708	0.993166	-0.873936
	1.70448	-0.133287	0.991077	0.87834		1.70448	-0.133287	0.991077	-0.0585046		1.70448	-0.133287	0.991077	0.0585046		1.70448	-0.133287	0.991077	-0.879938
	1.72119	-0.149829	0.988712	0.884263		1.72119	-0.149829	0.988712	-0.0663364		1.72119	-0.149829	0.988712	0.0663364		1.72119	-0.149829	0.988712	-0.88581
	1.7379	-0.166329	0.98607	0.890071		1.7379	-0.166329	0.98607	-0.0742655		1.7379	-0.166329	0.98607	0.0742655		1.7379	-0.166329	0.98607	-0.891551
	1.75461	-0.182783	0.983153	0.895748		1.75461	-0.182783	0.983153	-0.0822897		1.75461	-0.182783	0.983153	0.0822897		1.75461	-0.182783	0.983153	-0.897158
	1.77132	-0.199186	0.979962	0.901292		1.77132	-0.199186	0.979962	-0.0904067		1.77132	-0.199186	0.979962	0.0904067		1.77132	-0.199186	0.979962	-0.902631
	1.78803	-0.215533	0.976497	0.9067		1.78803	-0.215533	0.976497	-0.098614		1.78803	-0.215533	0.976497	0.098614		1.78803	-0.215533	0.976497	-0.907967
	1.80474	-0.23182	0.972759	0.91197		1.80474	-0.23182	0.972759	-0.106909		1.80474	-0.23182	0.972759	0.106909		1.80474	-0.23182	0.972759	-0.913166
	1.82146	-0.248042	0.968749	0.9171		1.82146	-0.248042	0.968749	-0.11529		1.82146	-0.248042	0.968749	0.11529		1.82146	-0.248042	0.968749	-0.918225
	1.83817	-0.264195	0.964469	0.922089		1.83817	-0.264195	0.964469	-0.123754		1.83817	-0.264195	0.964469	0.123754		1.83817	-0.264195	0.964469	-0.923143
	1.85488	-0.280275	0.95992	0.926935		1.85488	-0.280275	0.95992	-0.132298		1.85488	-0.280275	0.95992	0.132298		1.85488	-0.280275	0.95992	-0.927919
	1.87159	-0.296276	0.955102	0.931635		1.87159	-0.296276	0.955102	-0.140919		1.87159	-0.296276	0.955102	0.140919		1.87159	-0.296276	0.955102	-0.932552
	1.8883	-0.312194	0.950018	0.936187		1.8883	-0.312194	0.950018	-0.149617		1.8883	-0.312194	0.950018	0.149617		1.8883	-0.312194	0.950018	-0.937039
	1.90501	-0.328025	0.944669	0.940589		1.90501	-0.328025	0.944669	-0.158386		1.90501	-0.328025	0.944669	0.158386		1.90501	-0.328025	0.944669	-0.941381
	1.92172	-0.343764	0.939056	0.94484		1.92172	-0.343764	0.939056	-0.167226		1.92172	-0.343764	0.939056	0.167226		1.92172	-0.343764	0.939056	-0.945576
	1.93843	-0.359408	0.933181	0.948937		1.93843	-0.359408	0.933181	-0.176132		1.93843	-0.359408	0.933181	0.176132		1.93843	-0.359408	0.933181	-0.949622
	1.95514	-0.374951	0.927045	0.952879		1.95514	-0.374951	0.927045	-0.185103		1.95514	-0.374951	0.927045	0.185103		1.95514	-0.374951	0.927045	-0.953519
	1.97185	-0.390389	0.92065	0.956663		1.97185	-0.390389	0.92065	-0.194136		1.97185	-0.390389	0.92065	0.194136		1.97185	-0.390389	0.92065	-0.957265
	1.98856	-0.405719	0.913998	0.960287		1.98856	-0.405719	0.913998	-0.203227		1.98856	-0.405719	0.913998	0.203227		1.98856	-0.405719	0.913998	-0.96086
	2.00527	-0.420935	0.907091	0.963749		2.00527	-0.420935	0.907091	-0.212374		2.00527	-0.420935	0.907091	0.212374		2.00527	-0.420935	0.907091	-0.964301
	2.02198	-0.436033	0.899931	0.967048		2.02198	-0.436033	0.899931	-0.221574		2.02198	-0.436033	0.899931	0.221574		2.02198	-0.436033	0.899931	-0.96759
	2.03869	-0.45101	0.892519	0.970181		2.03869	-0.45101	0.892519	-0.230834		2.03869	-0.45101	0.892519	0.230834		2.03869	-0.45101	0.892519	-0.970723
	2.0554	-0.465861	0.884858	0.973146		2.0554	-0.465861	0.884858	-0.240164		2.0554	-0.465861	0.884858	0.240164		2.0554	-0.465861	0.884858	-0.973701
	2.07211	-0.480582	0.87695	0.975942		2.07211	-0.480582	0.87695	-0.249543		2.07211	-0.480582	0.87695	0.249543		2.07211	-0.480582	0.87695	-0.976523
	2.08882	-0.495168	0.868797	0.978566		2.08882	-0.495168	0.868797	-0.258969		2.08882	-0.495168	0.868797	0.258969		2.08882	-0.495168	0.868797	-0.979188
	2.10554	-0.509617	0.860402	0.981085		2.10554	-0.509617	0.860402	-0.268438		2.10554	-0.509617	0.860402	0.268438		2.10554	-0.509617	0.860402	-0.981695
	2.12225	-0.523923	0.851766	0.983491		2.12225	-0.523923	0.851766	-0.277948		2.12225	-0.523923	0.851766	0.277948		2.12225	-0.523923	0.851766	-0.984044
	2.13896	-0.538082	0.842892	0.985738		2.13896	-0.538082	0.842892	-0.287496		2.13896	-0.538082	0.842892	0.287496		2.13896	-0.538082	0.842892	-0.986233
	2.15567	-0.552092	0.833783	0.987825		2.15567	-0.552092	0.833783	-0.297079		2.15567	-0.552092	0.833783	0.297079		2.15567	-0.552092	0.833783	-0.988263
	2.17238	-0.565947	0.824442	0.989751		2.17238	-0.565947	0.824442	-0.306695		2.17238	-0.565947	0.824442	0.306695		2.17238	-0.565947	0.824442	-0.990132
	2.18909	-0.579644	0.81487	0.991515		2.18909	-0.579644	0.81487	-0.31634		2.18909	-0.579644	0.81487	0.31634		2.18909	-0.579644	0.81487	-0.991841
	2.2058	-0.59318	0.80507	0.993116		2.2058	-0.59318	0.80507	-0.326011		2.2058	-0.59318	0.80507	0.326011		2.2058	-0.59318	0.80507	-0.993388
	2.22251	-0.60655	0.795046	0.994553		2.22251	-0.60655	0.795046	-0.335706		2.22251	-0.60655	0.795046	0.335706		2.22251	-0.60655	0.795046	-0.994774
	2.23922	-0.61975	0.784799	0.995824		2.23922	-0.61975	0.784799	-0.345422		2.23922	-0.61975	0.784799	0.345422		2.23922	-0.61975	0.784799	-0.995997
	2.25593	-0.632777	0.774334	0.996929		2.25593	-0.632777	0.774334	-0.355156		2.25593	-0.632777	0.774334	0.355156		2.25593	-0.632777	0.774334	-0.997058
	2.27264	-0.645628	0.763652	0.997866		2.27264	-0.645628	0.763652	-0.364904		2.27264	-0.645628	0.763652	0.364904		2.27264	-0.645628	0.763652	-0.997957
	2.28935	-0.658298	0.752757	0.998634		2.28935	-0.658298	0.752757	-0.374663		2.28935	-0.658298	0.752757	0.374663		2.28935	-0.658298	0.752757	-0.998692
	2.30606	-0.670785	0.741652	0.999233		2.30606	-0.670785	0.741652	-0.384432		2.30606	-0.670785	0.741652	0.384432		2.30606	-0.670785	0.741652	-0.999264
	2.32277	-0.683084	0.73034	0.999661		2.32277	-0.683084	0.73034	-0.394205		2.32277	-0.683084	0.73034	0.394205		2.32277	-0.683084	0.73034	-0.999673
	2.33948	-0.695192	0.718824	0.999917		2.33948	-0.695192	0.718824	-0.40398		2.33948	-0.695192	0.718824	0.40398		2.33948	-0.695192	0.718824	-0.999918
	2.35619	-0.707107	0.707107	1		2.35619	-0.707107	0.707107	-0.413755		2.35619	-0.707107	0.707107	0.413755		2.35619	-0.707107	0.707107	-1
	2.37291	-0.718824	0.695192	0.999909		2.37291	-0.718824	0.695192	-0.423525		2.37291	-0.718824	0.695192	0.423525		2.37291	-0.718824	0.695192	-0.999918
	2.38962	-0.73034	0.683084	0.999642		2.38962	-0.73034	0.683084	-0.433288		2.38962	-0.73034	0.683084	0.433288		2.38962	-0.73034	0.683084	-0.999673
	2.40633	-0.741652	0.670785	0.9992		2.40633	-0.741652	0.670785	-0.443046		2.40633	-0.741652	0.670785	0.443046		2.40633	-0.741652	0.670785	-0.999264
	2.42304	-0.752757	0.658298	0.998629		2.42304	-0.752757	0.658298	-0.452828		2.42304	-0.752757	0.658298	0.452828		2.42304	-0.752757	0.658298	-0.998692
	2.43975	-0.763652	0.645628	0.997951		2.43975	-0.763652	0.645628	-0.4626		2.43975	-0.763652	0.645628	0.4626		2.43975	-0.763652	0.645628	-0.997957
	2.45646	-0.774334	0.632777	0.997112		2.45646	-0.774334	0.632777	-0.472359		2.45646	-0.774334	0.632777	0.472359		2.45646	-0.774334	0.632777	-0.997058
	2.47317	-0.784799	0.61975	0.996111		2.47317	-0.784799	0.61975	-0.482102		2.47317	-0.784799	0.61975	0.482102		2.47317	-0.784799	0.61975	-0.995997
	2.48988	-0.795046	0.60655	0.994947		2.48988	-0.795046	0.60655	-0.491826		2.48988	-0.795046	0.60655	0.491826		2.48988	-0.795046	0.60655	-0.994774
	2.50659	-0.80507	0.59318	0.993621		2.50659	-0.80507	0.59318	-0.501529		2.50659	-0.80507	0.59318	0.501529		2.50659	-0.80507	0.59318	-0.993388
	2.5233	-0.81487	0.579644	0.992131		2.5233	-0.81487	0.579644	-0.511207		2.5233	-0.81487	0.579644	0.511207		2.5233	-0.81487	0.579644	-0.99184
	2.54001	-0.824442	0.565947	0.990479		2.54001	-0.824442	0.565947	-0.520857		2.54001	-0.824442	0.565947	0.520857		2.54001	-0.824442	0.565947	-0.990131
	2.55672	-0.833783	0.552092	0.988664		2.55672	-0.833783	0.552092	-0.530477		2.55672	-0.833783	0.552092	0.530477		2.55672	-0.833783	0.552092	-0.988261
	2.57343	-0.842892	0.538082	0.986685		2.57343	-0.842892	0.538082	-0.540064		2.57343	-0.842892	0.538082	0.540064		2.57343	-0.842892	0.538082	-0.986231
	2.59014	-0.851766	0.523923	0.984542		2.59014	-0.851766	0.523923	-0.549614		2.59014	-0.851766	0.523923	0.549614		2.59014	-0.851766	0.523923	-0.984041
	2.60685	-0.860402	0.509617	0.982235		2.60685	-0.860402	0.509617	-0.559125		2.60685	-0.860402	0.509617	0.559125		2.60685	-0.860402	0.509617	-0.981692
	2.62356	-0.868797	0.495168	0.979764		2.62356	-0.868797	0.495168	-0.568594		2.62356	-0.868797	0.495168	0.568594		2.62356	-0.868797	0.495168	-0.979185
	2.64027	-0.87695	0.480582	0.977129		2.64027	-0.87695	0.480582	-0.578017		2.64027	-0.87695	0.480582	0.578017		2.64027	-0.87695	0.480582	-0.97652
	2.65699	-0.884858	0.465861	0.974329		2.65699	-0.884858	0.465861	-0.587393		2.65699	-0.884858	0.465861	0.587393		2.65699	-0.884858	0.465861	-0.973698
	2.6737	-0.892519	0.45101	0.971364		2.6737	-0.892519	0.45101	-0.596716		2.6737	-0.892519	0.45101	0.596716		2.6737	-0.892519	0.45101	-0.970719
	2.69041	-0.899931	0.436033	0.968234		2.69041	-0.899931	0.436033	-0.605986		2.69041	-0.899931	0.436033	0.605986		2.69041	-0.899931	0.436033	-0.967586
	2.70712	-0.907091	0.420935	0.964938		2.70712	-0.907091	0.420935	-0.615198		2.70712	-0.907091	0.420935	0.615198		2.70712	-0.907091	0.420935	-0.964298
	2.72383	-0.913998	0.405719	0.961477		2.72383	-0.913998	0.405719	-0.62435		2.72383	-0.913998	0.405719	0.62435		2.72383	-0.913998	0.405719	-0.960856
	2.74054	-0.92065	0.390389	0.957882		2.74054	-0.92065	0.390389	-0.633438		2.74054	-0.92065	0.390389	0.633438		2.74054	-0.92065	0.390389	-0.957262
	2.75725	-0.927045	0.374951	0.954203		2.75725	-0.927045	0.374951	-0.642459		2.75725	-0.927045	0.374951	0.642459		2.75725	-0.927045	0.374951	-0.953516
	2.77396	-0.933181	0.359408	0.950375		2.77396	-0.933181	0.359408	-0.651411		2.77396	-0.933181	0.359408	0.651411		2.77396	-0.933181	0.359408	-0.94962
	2.79067	-0.939056	0.343764	0.946398		2.79067	-0.939056	0.343764	-0.660334		2.79067	-0.939056	0.343764	0.660334		2.79067	-0.939056	0.343764	-0.945575
	2.80738	-0.944669	0.328025	0.942272		2.80738	-0.944669	0.328025	-0.669193		2.80738	-0.944669	0.328025	0.669193		2.80738	-0.944669	0.328025	-0.94138
	2.82409	-0.950018	0.312194	0.938		2.82409	-0.950018	0.312194	-0.67798		2.82409	-0.950018	0.312194	0.67798		2.82409	-0.950018	0.312194	-0.937039
	2.8408	-0.955102	0.296276	0.93358		2.8408	-0.955102	0.296276	-0.686695		2.8408	-0.955102	0.296276	0.686695		2.8408	-0.955102	0.296276	-0.932552
	2.85751	-0.95992	0.280275	0.929013		2.85751	-0.95992	0.280275	-0.695333		2.85751	-0.95992	0.280275	0.695333		2.85751	-0.95992	0.280275	-0.92792
	2.87422	-0.964469	0.264195	0.924301		2.87422	-0.964469	0.264195	-0.703893		2.87422	-0.964469	0.264195	0.703893		2.87422	-0.964469	0.264195	-0.923145
	2.89093	-0.968749	0.248042	0.919444		2.89093	-0.968749	0.248042	-0.712372		2.89093	-0.968749	0.248042	0.712372		2.89093	-0.968749	0.248042	-0.918227
	2.90764	-0.972759	0.23182	0.914441		2.90764	-0.972759	0.23182	-0.720768		2.90764	-0.972759	0.23182	0.720768		2.90764	-0.972759	0.23182	-0.913169
	2.92435	-0.976497	0.215533	0.909295		2.92435	-0.976497	0.215533	-0.729077		2.92435	-0.976497	0.215533	0.729077		2.92435	-0.976497	0.215533	-0.907971
	2.94107	-0.979962	0.199186	0.904006		2.94107	-0.979962	0.199186	-0.737297		2.94107	-0.979962	0.199186	0.737297		2.94107	-0.979962	0.199186	-0.902635
	2.95778	-0.983153	0.182783	0.898573		2.95778	-0.983153	0.182783	-0.745426		2.95778	-0.983153	0.182783	0.745426		2.95778	-0.983153	0.182783	-0.897163
	2.97449	-0.98607	0.166329	0.892998		2.97449	-0.98607	0.166329	-0.753461		2.97449	-0.98607	0.166329	0.753461		2.97449	-0.98607	0.166329	-0.891556
	2.9912	-0.988712	0.149829	0.887282		2.9912	-0.988712	0.149829	-0.7614		2.9912	-0.988712	0.149829	0.7614		2.9912	-0.988712	0.149829	-0.885816
	3.00791	-0.991077	0.133287	0.881425		3.00791	-0.991077	0.133287	-0.769239		3.00791	-0.991077	0.133287	0.769239		3.00791	-0.991077	0.133287	-0.879944
	3.02462	-0.993166	0.116708	0.875427		3.02462	-0.993166	0.116708	-0.776977		3.02462	-0.993166	0.116708	0.776977		3.02462	-0.993166	0.116708	-0.873942
	3.04133	-0.994978	0.100096	0.869289		3.04133	-0.994978	0.100096	-0.78461		3.04133	-0.994978	0.100096	0.78461		3.04133	-0.994978	0.100096	-0.867811
	3.05804	-0.996511	0.0834558	0.863027		3.05804	-0.996511	0.0834558	-0.792137		3.05804	-0.996511	0.0834558	0.792137		3.05804	-0.996511	0.0834558	-0.861554
	3.07475	-0.997767	0.0667926	0.856716		3.07475	-0.997767	0.0667926	-0.799554		3.07475	-0.997767	0.0667926	0.799554		3.07475	-0.997767	0.0667926	-0.855171
	3.09146	-0.998744	0.0501108	0.850283		3.09146	-0.998744	0.0501108	-0.80686		3.09146	-0.998744	0.0501108	0.80686		3.09146	-0.998744	0.0501108	-0.848666
	3.10817	-0.999442	0.033415	0.843728		3.10817	-0.999442	0.033415	-0.814051		3.10817	-0.999442	0.033415	0.814051		3.10817	-0.999442	0.033415	-0.842039
	3.12488	-0.99986	0.0167098	0.837054		3.12488	-0.99986	0.0167098	-0.821125		3.12488	-0.99986	0.0167098	0.821125		3.12488	-0.99986	0.0167098	-0.835293
	3.14159	-1	-3.21625e-16	0.830262		3.14159	-1	-3.21625e-16	-0.82808		3.14159	-1	-3.21625e-16	0.82808		3.14159	-1	-3.21625e-16	-0.828429
	3.1583	-0.99986	-0.0167098	0.823353		3.1583	-0.99986	-0.0167098	-0.834946		3.1583	-0.99986	-0.0167098	0.834946		3.1583	-0.99986	-0.0167098	-0.82145
	3.17501	-0.999442	-0.033415	0.816329		3.17501	-0.999442	-0.033415	-0.841707		3.17501	-0.999442	-0.033415	0.841707		3.17501	-0.999442	-0.033415	-0.814356
	3.19172	-0.998744	-0.0501108	0.80919		3.19172	-0.998744	-0.0501108	-0.848349		3.19172	-0.998744	-0.0501108	0.848349		3.19172	-0.998744	-0.0501108	-0.807151
	3.20844	-0.997767	-0.0667926	0.801938		3.20844	-0.997767	-0.0667926	-0.85487		3.20844	-0.997767	-0.0667926	0.85487		3.20844	-0.997767	-0.0667926	-0.799836
	3.22515	-0.996511	-0.0834558	0.794575		3.22515	-0.996511	-0.0834558	-0.861269		3.22515	-0.996511	-0.0834558	0.861269		3.22515	-0.996511	-0.0834558	-0.792413
	3.24186	-0.994978	-0.100096	0.787102		3.24186	-0.994978	-0.100096	-0.867542		3.24186	-0.994978	-0.100096	0.867542		3.24186	-0.994978	-0.100096	-0.784885
	3.25857	-0.993166	-0.116708	0.779521		3.25857	-0.993166	-0.116708	-0.873689		3.25857	-0.993166	-0.116708	0.873689		3.25857	-0.993166	-0.116708	-0.777254
	3.27528	-0.991077	-0.133287	0.771832		3.27528	-0.991077	-0.133287	-0.879707		3.27528	-0.991077	-0.133287	0.879707		3.27528	-0.991077	-0.133287	-0.769521
	3.29199	-0.988712	-0.149829	0.764037		3.29199	-0.988712	-0.149829	-0.885595		3.29199	-0.988712	-0.149829	0.885595		3.29199	-0.988712	-0.149829	-0.761689
	3.3087	-0.98607	-0.166329	0.756138		3.3087	-0.98607	-0.166329	-0.89135		3.3087	-0.98607	-0.166329	0.89135		3.3087	-0.98607	-0.166329	-0.753761
	3.32541	-0.983153	-0.182783	0.748135		3.32541	-0.983153	-0.182783	-0.896971		3.32541	-0.983153	-0.182783	0.896971		3.32541	-0.983153	-0.182783	-0.745737
	3.34212	-0.979962	-0.199186	0.740031		3.34212	-0.979962	-0.199186	-0.902457		3.34212	-0.979962	-0.199186	0.902457		3.34212	-0.979962	-0.199186	-0.737622
	3.35883	-0.976497	-0.215533	0.731826		3.35883	-0.976497	-0.215533	-0.907804		3.35883	-0.976497	-0.215533	0.907804		3.35883	-0.976497	-0.215533	-0.729415
	3.37554	-0.972759	-0.23182	0.723524		3.37554	-0.972759	-0.23182	-0.913011		3.37554	-0.972759	-0.23182	0.913011		3.37554	-0.972759	-0.23182	-0.721122
	3.39225	-0.968749	-0.248042	0.715209		3.39225	-0.968749	-0.248042	-0.918078		3.39225	-0.968749	-0.248042	0.918078		3.39225	-0.968749	-0.248042	-0.712742
	3.40896	-0.964469	-0.264195	0.706811		3.40896	-0.964469	-0.264195	-0.923001		3.40896	-0.964469	-0.264195	0.923001		3.40896	-0.964469	-0.264195	-0.704279
	3.42567	-0.95992	-0.280275	0.698332		3.42567	-0.95992	-0.280275	-0.927779		3.42567	-0.95992	-0.280275	0.927779		3.42567	-0.95992	-0.280275	-0.695735
	3.44238	-0.955102	-0.296276	0.689774		3.44238	-0.955102	-0.296276	-0.93241		3.44238	-0.955102	-0.296276	0.93241		3.44238	-0.955102	-0.296276	-0.687113
	3.45909	-0.950018	-0.312194	0.681138		3.45909	-0.950018	-0.312194	-0.936894		3.45909	-0.950018	-0.312194	0.936894		3.45909	-0.950018	-0.312194	-0.678414
	3.4758	-0.944669	-0.328025	0.672428		3.4758	-0.944669	-0.328025	-0.941227		3.4758	-0.944669	-0.328025	0.941227		3.4758	-0.944669	-0.328025	-0.669641
	3.49252	-0.939056	-0.343764	0.663645		3.49252	-0.939056	-0.343764	-0.945409		3.49252	-0.939056	-0.343764	0.945409		3.49252	-0.939056	-0.343764	-0.660797
	3.50923	-0.933181	-0.359408	0.65479		3.50923	-0.933181	-0.359408	-0.949437		3.50923	-0.933181	-0.359408	0.949437		3.50923	-0.933181	-0.359408	-0.651884
	3.52594	-0.927045	-0.374951	0.645867		3.52594	-0.927045	-0.374951	-0.953329		3.52594	-0.927045	-0.374951	0.953329		3.52594	-0.927045	-0.374951	-0.642905
	3.54265	-0.92065	-0.390389	0.636877		3.54265	-0.92065	-0.390389	-0.957089		3.54265	-0.92065	-0.390389	0.957089		3.54265	-0.92065	-0.390389	-0.633862
	3.55936	-0.913998	-0.405719	0.627822		3.55936	-0.913998	-0.405719	-0.960699		3.55936	-0.913998	-0.405719	0.960699		3.55936	-0.913998	-0.405719	-0.624757
	3.57607	-0.907091	-0.420935	0.618704		3.57607	-0.907091	-0.420935	-0.964155		3.57607	-0.907091	-0.420935	0.964155		3.57607	-0.907091	-0.420935	-0.615593
	3.59278	-0.899931	-0.436033	0.609525		3.59278	-0.899931	-0.436033	-0.967459		3.59278	-0.899931	-0.436033	0.967459		3.59278	-0.899931	-0.436033	-0.606373
	3.60949	-0.892519	-0.45101	0.600287		3.60949	-0.892519	-0.45101	-0.970607		3.60949	-0.892519	-0.45101	0.970607		3.60949	-0.892519	-0.45101	-0.597099
	3.6262	-0.884858	-0.465861	0.590993		3.6262	-0.884858	-0.465861	-0.973601		3.6262	-0.884858	-0.465861	0.973601		3.6262	-0.884858	-0.465861	-0.587774
	3.64291	-0.87695	-0.480582	0.581644		3.64291	-0.87695	-0.480582	-0.976438		3.64291	-0.87695	-0.480582	0.976438		3.64291	-0.87695	-0.480582	-0.578401
	3.65962	-0.868797	-0.495168	0.572242		3.65962	-0.868797	-0.495168	-0.979117		3.65962	-0.868797	-0.495168	0.979117		3.65962	-0.868797	-0.495168	-0.568981
	3.67633	-0.860402	-0.509617	0.562789		3.67633	-0.860402	-0.509617	-0.981638		3.67633	-0.860402	-0.509617	0.981638		3.67633	-0.860402	-0.509617	-0.559518
	3.69304	-0.851766	-0.523923	0.553287		3.69304	-0.851766	-0.523923	-0.984		3.69304	-0.851766	-0.523923	0.984		3.69304	-0.851766	-0.523923	-0.550015
	3.70975	-0.842892	-0.538082	0.543776		3.70975	-0.842892	-0.538082	-0.986203		3.70975	-0.842892	-0.538082	0.986203		3.70975	-0.842892	-0.538082	-0.540474
	3.72646	-0.833783	-0.552092	0.534232		3.72646	-0.833783	-0.552092	-0.988244		3.72646	-0.833783	-0.552092	0.988244		3.72646	-0.833783	-0.552092	-0.530897
	3.74317	-0.824442	-0.565947	0.524655		3.74317	-0.824442	-0.565947	-0.990124		3.74317	-0.824442	-0.565947	0.990124		3.74317	-0.824442	-0.565947	-0.521289
	3.75988	-0.81487	-0.579644	0.515047		3.75988	-0.81487	-0.579644	-0.991841		3.75988	-0.81487	-0.579644	0.991841		3.75988	-0.81487	-0.579644	-0.51165
	3.7766	-0.80507	-0.59318	0.505411		3.7766	-0.80507	-0.59318	-0.993396		3.7766	-0.80507	-0.59318	0.993396		3.7766	-0.80507	-0.59318	-0.501984
	3.79331	-0.795046	-0.60655	0.495749		3.79331	-0.795046	-0.60655	-0.994786		3.79331	-0.795046	-0.60655	0.994786		3.79331	-0.795046	-0.60655	-0.492293
	3.81002	-0.784799	-0.61975	0.486065		3.81002	-0.784799	-0.61975	-0.996013		3.81002	-0.784799	-0.61975	0.996013		3.81002	-0.784799	-0.61975	-0.48258
	3.82673	-0.774334	-0.632777	0.47636		3.82673	-0.774334	-0.632777	-0.997074		3.82673	-0.774334	-0.632777	0.997074		3.82673	-0.774334	-0.632777	-0.472849
	3.84344	-0.763652	-0.645628	0.466639		3.84344	-0.763652	-0.645628	-0.99797		3.84344	-0.763652	-0.645628	0.99797		3.84344	-0.763652	-0.645628	-0.4631
	3.86015	-0.752757	-0.658298	0.456904		3.86015	-0.752757	-0.658298	-0.9987		3.86015	-0.752757	-0.658298	0.9987		3.86015	-0.752757	-0.658298	-0.453339
	3.87686	-0.741652	-0.670785	0.447158		3.87686	-0.741652	-0.670785	-0.999264		3.87686	-0.741652	-0.670785	0.999264		3.87686	-0.741652	-0.670785	-0.443566
	3.89357	-0.73034	-0.683084	0.437404		3.89357	-0.73034	-0.683084	-0.999665		3.89357	-0.73034	-0.683084	0.999665		3.89357	-0.73034	-0.683084	-0.433786
	3.91028	-0.718824	-0.695192	0.427645		3.91028	-0.718824	-0.695192	-0.999914		3.91028	-0.718824	-0.695192	0.999914		3.91028	-0.718824	-0.695192	-0.424
	3.92699	-0.707107	-0.707107	0.417884		3.92699	-0.707107	-0.707107	-1		3.92699	-0.707107	-0.707107	1		3.92699	-0.707107	-0.707107	-0.414211
	3.9437	-0.695192	-0.718824	0.408123		3.9437	-0.695192	-0.718824	-0.999922		3.9437	-0.695192	-0.718824	0.999922		3.9437	-0.695192	-0.718824	-0.404423
	3.96041	-0.683084	-0.73034	0.398366		3.96041	-0.683084	-0.73034	-0.999679		3.96041	-0.683084	-0.73034	0.999679		3.96041	-0.683084	-0.73034	-0.394637
	3.97712	-0.670785	-0.741652	0.388617		3.97712	-0.670785	-0.741652	-0.999273		3.97712	-0.670785	-0.741652	0.999273		3.97712	-0.670785	-0.741652	-0.384857
	3.99383	-0.658298	-0.752757	0.378877		3.99383	-0.658298	-0.752757	-0.998703		3.99383	-0.658298	-0.752757	0.998703		3.99383	-0.658298	-0.752757	-0.375085
	4.01054	-0.645628	-0.763652	0.36915		4.01054	-0.645628	-0.763652	-0.99797		4.01054	-0.645628	-0.763652	0.99797		4.01054	-0.645628	-0.763652	-0.365325
	4.02725	-0.632777	-0.774334	0.35944		4.02725	-0.632777	-0.774334	-0.997073		4.02725	-0.632777	-0.774334	0.997073		4.02725	-0.632777	-0.774334	-0.355578
	4.04397	-0.61975	-0.784799	0.349738		4.04397	-0.61975	-0.784799	-0.996013		4.04397	-0.61975	-0.784799	0.996013		4.04397	-0.61975	-0.784799	-0.345847
	4.06068	-0.60655	-0.795046	0.34004		4.06068	-0.60655	-0.795046	-0.99479		4.06068	-0.60655	-0.795046	0.99479		4.06068	-0.60655	-0.795046	-0.336136
	4.07739	-0.59318	-0.80507	0.330362		4.07739	-0.59318	-0.80507	-0.993405		4.07739	-0.59318	-0.80507	0.993405		4.07739	-0.59318	-0.80507	-0.326447
	4.0941	-0.579644	-0.81487	0.320708		4.0941	-0.579644	-0.81487	-0.991858		4.0941	-0.579644	-0.81487	0.991858		4.0941	-0.579644	-0.81487	-0.316782
	4.11081	-0.565947	-0.824442	0.31108		4.11081	-0.565947	-0.824442	-0.990149		4.11081	-0.565947	-0.824442	0.990149		4.11081	-0.565947	-0.824442	-0.307144
	4.12752	-0.552092	-0.833783	0.301481		4.12752	-0.552092	-0.833783	-0.98828		4.12752	-0.552092	-0.833783	0.98828		4.12752	-0.552092	-0.833783	-0.297536
	4.14423	-0.538082	-0.842892	0.291915		4.14423	-0.538082	-0.842892	-0.986251		4.14423	-0.538082	-0.842892	0.986251		4.14423	-0.538082	-0.842892	-0.28796
	4.16094	-0.523923	-0.851766	0.282383		4.16094	-0.523923	-0.851766	-0.984062		4.16094	-0.523923	-0.851766	0.984062		4.16094	-0.523923	-0.851766	-0.27842
	4.17765	-0.509617	-0.860402	0.27289		4.17765	-0.509617	-0.860402	-0.981714		4.17765	-0.509617	-0.860402	0.981714		4.17765	-0.509617	-0.860402	-0.268917
	4.19436	-0.495168	-0.868797	0.263437		4.19436	-0.495168	-0.868797	-0.979209		4.19436	-0.495168	-0.868797	0.979209		4.19436	-0.495168	-0.868797	-0.259455
	4.21107	-0.480582	-0.87695	0.254028		4.21107	-0.480582	-0.87695	-0.976546		4.21107	-0.480582	-0.87695	0.976546		4.21107	-0.480582	-0.87695	-0.250036
	4.22778	-0.465861	-0.884858	0.244665		4.22778	-0.465861	-0.884858	-0.973727		4.22778	-0.465861	-0.884858	0.973727		4.22778	-0.465861	-0.884858	-0.240662
	4.24449	-0.45101	-0.892519	0.235352		4.24449	-0.45101	-0.892519	-0.970752		4.24449	-0.45101	-0.892519	0.970752		4.24449	-0.45101	-0.892519	-0.231337
	4.2612	-0.436033	-0.899931	0.226092		4.2612	-0.436033	-0.899931	-0.967624		4.2612	-0.436033	-0.899931	0.967624		4.2612	-0.436033	-0.899931	-0.222063
	4.27791	-0.420935	-0.907091	0.216887		4.27791	-0.420935	-0.907091	-0.964341		4.27791	-0.420935	-0.907091	0.964341		4.27791	-0.420935	-0.907091	-0.212843
	4.29462	-0.405719	-0.913998	0.207741		4.29462	-0.405719	-0.913998	-0.960895		4.29462	-0.405719	-0.913998	0.960895		4.29462	-0.405719	-0.913998	-0.203678
	4.31133	-0.390389	-0.92065	0.198656		4.31133	-0.390389	-0.92065	-0.957295		4.31133	-0.390389	-0.92065	0.957295		4.31133	-0.390389	-0.92065	-0.194573
	4.32805	-0.374951	-0.927045	0.189636		4.32805	-0.374951	-0.927045	-0.953543		4.32805	-0.374951	-0.927045	0.953543		4.32805	-0.374951	-0.927045	-0.185529
	4.34476	-0.359408	-0.933181	0.180683		4.34476	-0.359408	-0.933181	-0.94964		4.34476	-0.359408	-0.933181	0.94964		4.34476	-0.359408	-0.933181	-0.176548
	4.36147	-0.343764	-0.939056	0.171801		4.36147	-0.343764	-0.939056	-0.945587		4.36147	-0.343764	-0.939056	0.945587		4.36147	-0.343764	-0.939056	-0.167635
	4.37818	-0.328025	-0.944669	0.162993		4.37818	-0.328025	-0.944669	-0.941386		4.37818	-0.328025	-0.944669	0.941386		4.37818	-0.328025	-0.944669	-0.15879
	4.39489	-0.312194	-0.950018	0.15422		4.39489	-0.312194	-0.950018	-0.937037		4.39489	-0.312194	-0.950018	0.937037		4.39489	-0.312194	-0.950018	-0.150017
	4.4116	-0.296276	-0.955102	0.14552		4.4116	-0.296276	-0.955102	-0.932542		4.4116	-0.296276	-0.955102	0.932542		4.4116	-0.296276	-0.955102	-0.141317
	4.42831	-0.280275	-0.95992	0.136894		4.42831	-0.280275	-0.95992	-0.927902		4.42831	-0.280275	-0.95992	0.927902		4.42831	-0.280275	-0.95992	-0.132693
	4.44502	-0.264195	-0.964469	0.128347		4.44502	-0.264195	-0.964469	-0.923119		4.44502	-0.264195	-0.964469	0.923119		4.44502	-0.264195	-0.964469	-0.124148
	4.46173	-0.248042	-0.968749	0.119881		4.46173	-0.248042	-0.968749	-0.918194		4.46173	-0.248042	-0.968749	0.918194		4.46173	-0.248042	-0.968749	-0.115684
	4.47844	-0.23182	-0.972759	0.111497		4.47844	-0.23182	-0.972759	-0.913129		4.47844	-0.23182	-0.972759	0.913129		4.47844	-0.23182	-0.972759	-0.107304
	4.49515	-0.215533	-0.976497	0.103199		4.49515	-0.215533	-0.976497	-0.907925		4.49515	-0.215533	-0.976497	0.907925		4.49515	-0.215533	-0.976497	-0.0990086
	4.51186	-0.199186	-0.979962	0.0949893		4.51186	-0.199186	-0.979962	-0.902583		4.51186	-0.199186	-0.979962	0.902583		4.51186	-0.199186	-0.979962	-0.0908018
	4.52857	-0.182783	-0.983153	0.0868705		4.52857	-0.182783	-0.983153	-0.897107		4.52857	-0.182783	-0.983153	0.897107		4.52857	-0.182783	-0.983153	-0.0826854
	4.54528	-0.166329	-0.98607	0.0788452		4.54528	-0.166329	-0.98607	-0.891496		4.54528	-0.166329	-0.98607	0.891496		4.54528	-0.166329	-0.98607	-0.0746617
	4.56199	-0.149829	-0.988712	0.0709159		4.56199	-0.149829	-0.988712	-0.885754		4.56199	-0.149829	-0.988712	0.885754		4.56199	-0.149829	-0.988712	-0.0667329
	4.5787	-0.133287	-0.991077	0.0630852		4.5787	-0.133287	-0.991077	-0.879881		4.5787	-0.133287	-0.991077	0.879881		4.5787	-0.133287	-0.991077	-0.0589013
	4.59541	-0.116708	-0.993166	0.0553558		4.59541	-0.116708	-0.993166	-0.87388		4.59541	-0.116708	-0.993166	0.87388		4.59541	-0.116708	-0.993166	-0.0511689
	4.61213	-0.100096	-0.994978	0.0477302		4.61213	-0.100096	-0.994978	-0.867753		4.61213	-0.100096	-0.994978	0.867753		4.61213	-0.100096	-0.994978	-0.0435381
	4.62884	-0.0834558	-0.996511	0.040211		4.62884	-0.0834558	-0.996511	-0.861501		4.62884	-0.0834558	-0.996511	0.861501		4.62884	-0.0834558	-0.996511	-0.0360109
	4.64555	-0.0667926	-0.997767	0.0328008		4.64555	-0.0667926	-0.997767	-0.855127		4.64555	-0.0667926	-0.997767	0.855127		4.64555	-0.0667926	-0.997767	-0.0285893
	4.66226	-0.0501108	-0.998744	0.0255022		4.66226	-0.0501108	-0.998744	-0.848633		4.66226	-0.0501108	-0.998744	0.848633		4.66226	-0.0501108	-0.998744	-0.0212755
	4.67897	-0.033415	-0.999442	0.0183178		4.67897	-0.033415	-0.999442	-0.842004		4.67897	-0.033415	-0.999442	0.842004		4.67897	-0.033415	-0.999442	-0.0140714
	4.69568	-0.0167098	-0.99986	0.0112502		4.69568	-0.0167098	-0.99986	-0.835252		4.69568	-0.0167098	-0.99986	0.835252		4.69568	-0.0167098	-0.99986	-0.00697914
	4.71239	-1.83697e-16	-1	0.00429299		4.71239	-1.83697e-16	-1	-0.828382		4.71239	-1.83697e-16	-1	0.828382		4.71239	-1.83697e-16	-1	-5.33307e-07
	4.7291	0.0167098	-0.99986	-0.0025496		4.7291	0.0167098	-0.99986	-0.821396		4.7291	0.0167098	-0.99986	0.821396		4.7291	0.0167098	-0.99986	0.00686243
	4.74581	0.033415	-0.999442	-0.00927364		4.74581	0.033415	-0.999442	-0.814297		4.74581	0.033415	-0.999442	0.814297		4.74581	0.033415	-0.999442	0.0136079
	4.76252	0.0501108	-0.998744	-0.0158773		4.76252	0.0501108	-0.998744	-0.807086		4.76252	0.0501108	-0.998744	0.807086		4.76252	0.0501108	-0.998744	0.0202339
	4.77923	0.0667926	-0.997767	-0.0223587		4.77923	0.0667926	-0.997767	-0.799765		4.77923	0.0667926	-0.997767	0.799765		4.77923	0.0667926	-0.997767	0.0267387
	4.79594	0.0834558	-0.996511	-0.0287161		4.79594	0.0834558	-0.996511	-0.792337		4.79594	0.0834558	-0.996511	0.792337		4.79594	0.0834558	-0.996511	0.0331204
	4.81265	0.100096	-0.994978	-0.0349494		4.81265	0.100096	-0.994978	-0.784804		4.81265	0.100096	-0.994978	0.784804		4.81265	0.100096	-0.994978	0.0393773
	4.82936	0.116708	-0.993166	-0.0410575		4.82936	0.116708	-0.993166	-0.777167		4.82936	0.116708	-0.993166	0.777167		4.82936	0.116708	-0.993166	0.0455077
	4.84607	0.133287	-0.991077	-0.0470377		4.84607	0.133287	-0.991077	-0.76943		4.84607	0.133287	-0.991077	0.76943		4.84607	0.133287	-0.991077	0.0515098
	4.86278	0.149829	-0.988712	-0.0528884		4.86278	0.149829	-0.988712	-0.761595		4.86278	0.149829	-0.988712	0.761595		4.86278	0.149829	-0.988712	0.057382
	4.87949	0.166329	-0.98607	-0.0586079		4.87949	0.166329	-0.98607	-0.753663		4.87949	0.166329	-0.98607	0.753663		4.87949	0.166329	-0.98607	0.0631226
	4.89621	0.182783	-0.983153	-0.0641948		4.89621	0.182783	-0.983153	-0.745637		4.89621	0.182783	-0.983153	0.745637		4.89621	0.182783	-0.983153	0.06873
	4.91292	0.199186	-0.979962	-0.0696475		4.91292	0.199186	-0.979962	-0.73752		4.91292	0.199186	-0.979962	0.73752		4.91292	0.199186	-0.979962	0.0742026
	4.92963	0.215533	-0.976497	-0.0749652		4.92963	0.215533	-0.976497	-0.729314		4.92963	0.215533	-0.976497	0.729314		4.92963	0.215533	-0.976497	0.0795388
	4.94634	0.23182	-0.972759	-0.0801458		4.94634	0.23182	-0.972759	-0.721021		4.94634	0.23182	-0.972759	0.721021		4.94634	0.23182	-0.972759	0.0847373
	4.96305	0.248042	-0.968749	-0.0851877		4.96305	0.248042	-0.968749	-0.712644		4.96305	0.248042	-0.968749	0.712644		4.96305	0.248042	-0.968749	0.0897963
	4.97976	0.264195	-0.964469	-0.0900893		4.97976	0.264195	-0.964469	-0.704186		4.97976	0.264195	-0.964469	0.704186		4.97976	0.264195	-0.964469	0.0947146
	4.99647	0.280275	-0.95992	-0.0948492		4.99647	0.280275	-0.95992	-0.695649		4.99647	0.280275	-0.95992	0.695649		4.99647	0.280275	-0.95992	0.0994906
	5.01318	0.296276	-0.955102	-0.099466		5.01318	0.296276	-0.955102	-0.687035		5.01318	0.296276	-0.955102	0.687035		5.01318	0.296276	-0.955102	0.104123
	5.02989	0.312194	-0.950018	-0.10394		5.02989	0.312194	-0.950018	-0.678348		5.02989	0.312194	-0.950018	0.678348		5.02989	0.312194	-0.950018	0.108611
	5.0466	0.328025	-0.944669	-0.108269		5.0466	0.328025	-0.944669	-0.66959		5.0466	0.328025	-0.944669	0.66959		5.0466	0.328025	-0.944669	0.112953
	5.06331	0.343764	-0.939056	-0.112451		5.06331	0.343764	-0.939056	-0.660754		5.06331	0.343764	-0.939056	0.660754		5.06331	0.343764	-0.939056	0.117148
	5.08002	0.359408	-0.933181	-0.116485		5.08002	0.359408	-0.933181	-0.651842		5.08002	0.359408	-0.933181	0.651842		5.08002	0.359408	-0.933181	0.121194
	5.09673	0.374951	-0.927045	-0.120369		5.09673	0.374951	-0.927045	-0.642863		5.09673	0.374951	-0.927045	0.642863		5.09673	0.374951	-0.927045	0.125091
	5.11344	0.390389	-0.92065	-0.124102		5.11344	0.390389	-0.92065	-0.633821		5.11344	0.390389	-0.92065	0.633821		5.11344	0.390389	-0.92065	0.128837
	5.13015	0.405719	-0.913998	-0.127686		5.13015	0.405719	-0.913998	-0.624718		5.13015	0.405719	-0.913998	0.624718		5.13015	0.405719	-0.913998	0.132431
	5.14686	0.420935	-0.907091	-0.131119		5.14686	0.420935	-0.907091	-0.615556		5.14686	0.420935	-0.907091	0.615556		5.14686	0.420935	-0.907091	0.135873
	5.16358	0.436033	-0.899931	-0.134398		5.16358	0.436033	-0.899931	-0.606338		5.16358	0.436033	-0.899931	0.606338		5.16358	0.436033	-0.899931	0.139161
	5.18029	0.45101	-0.892519	-0.137522		5.18029	0.45101	-0.892519	-0.597067		5.18029	0.45101	-0.892519	0.597067		5.18029	0.45101	-0.892519	0.142295
	5.197	0.465861	-0.884858	-0.140491		5.197	0.465861	-0.884858	-0.587745		5.197	0.465861	-0.884858	0.587745		5.197	0.465861	-0.884858	0.145273
	5.21371	0.480582	-0.87695	-0.143304		5.21371	0.480582	-0.87695	-0.578376		5.21371	0.480582	-0.87695	0.578376		5.21371	0.480582	-0.87695	0.148095
	5.23042	0.495168	-0.868797	-0.145965		5.23042	0.495168	-0.868797	-0.568961		5.23042	0.495168	-0.868797	0.568961		5.23042	0.495168	-0.868797	0.15076
	5.24713	0.509617	-0.860402	-0.148474		5.24713	0.509617	-0.860402	-0.559503		5.24713	0.509617	-0.860402	0.559503		5.24713	0.509617	-0.860402	0.153267
	5.26384	0.523923	-0.851766	-0.150825		5.26384	0.523923	-0.851766	-0.550005		5.26384	0.523923	-0.851766	0.550005		5.26384	0.523923	-0.851766	0.155615
	5.28055	0.538082	-0.842892	-0.153017		5.28055	0.538082	-0.842892	-0.540471		5.28055	0.538082	-0.842892	0.540471		5.28055	0.538082	-0.842892	0.157805
	5.29726	0.552092	-0.833783	-0.155051		5.29726	0.552092	-0.833783	-0.530902		5.29726	0.552092	-0.833783	0.530902		5.29726	0.552092	-0.833783	0.159834
	5.31397	0.565947	-0.824442	-0.156924		5.31397	0.565947	-0.824442	-0.521301		5.31397	0.565947	-0.824442	0.521301		5.31397	0.565947	-0.824442	0.161704
	5.33068	0.579644	-0.81487	-0.158637		5.33068	0.579644	-0.81487	-0.511671		5.33068	0.579644	-0.81487	0.511671		5.33068	0.579644	-0.81487	0.163412
	5.34739	0.59318	-0.80507	-0.160187		5.34739	0.59318	-0.80507	-0.502015		5.34739	0.59318	-0.80507	0.502015		5.34739	0.59318	-0.80507	0.16496
	5.3641	0.60655	-0.795046	-0.161574		5.3641	0.60655	-0.795046	-0.492337		5.3641	0.60655	-0.795046	0.492337		5.3641	0.60655	-0.795046	0.166345
	5.38081	0.61975	-0.784799	-0.162798		5.38081	0.61975	-0.784799	-0.482637		5.38081	0.61975	-0.784799	0.482637		5.38081	0.61975	-0.784799	0.167569
	5.39752	0.632777	-0.774334	-0.163856		5.39752	0.632777	-0.774334	-0.47292		5.39752	0.632777	-0.774334	0.47292		5.39752	0.632777	-0.774334	0.16863
	5.41423	0.645628	-0.763652	-0.16475		5.41423	0.645628	-0.763652	-0.463189		5.41423	0.645628	-0.763652	0.463189		5.41423	0.645628	-0.763652	0.169528
	5.43094	0.658298	-0.752757	-0.165498		5.43094	0.658298	-0.752757	-0.453445		5.43094	0.658298	-0.752757	0.453445		5.43094	0.658298	-0.752757	0.170263
	5.44766	0.670785	-0.741652	-0.166083		5.44766	0.670785	-0.741652	-0.443689		5.44766	0.670785	-0.741652	0.443689		5.44766	0.670785	-0.741652	0.170836
	5.46437	0.683084	-0.73034	-0.166506		5.46437	0.683084	-0.73034	-0.433918		5.46437	0.683084	-0.73034	0.433918		5.46437	0.683084	-0.73034	0.171244
	5.48108	0.695192	-0.718824	-0.166765		5.48108	0.695192	-0.718824	-0.424142		5.48108	0.695192	-0.718824	0.424142		5.48108	0.695192	-0.718824	0.17149
	5.49779	0.707107	-0.707107	-0.166861		5.49779	0.707107	-0.707107	-0.414363		5.49779	0.707107	-0.707107	0.414363		5.49779	0.707107	-0.707107	0.171572
	5.5145	0.718824	-0.695192	-0.166792		5.5145	0.718824	-0.695192	-0.404584		5.5145	0.718824	-0.695192	0.404584		5.5145	0.718824	-0.695192	0.17149
	5.53121	0.73034	-0.683084	-0.166559		5.53121	0.73034	-0.683084	-0.394808		5.53121	0.73034	-0.683084	0.394808		5.53121	0.73034	-0.683084	0.171245
	5.54792	0.741652	-0.670785	-0.16616		5.54792	0.741652	-0.670785	-0.385038		5.54792	0.741652	-0.670785	0.385038		5.54792	0.741652	-0.670785	0.170836
	5.56463	0.752757	-0.658298	-0.165595		5.56463	0.752757	-0.658298	-0.375276		5.56463	0.752757	-0.658298	0.375276		5.56463	0.752757	-0.658298	0.170264
	5.58134	0.763652	-0.645628	-0.164863		5.58134	0.763652	-0.645628	-0.365525		5.58134	0.763652	-0.645628	0.365525		5.58134	0.763652	-0.645628	0.169528
	5.59805	0.774334	-0.632777	-0.163965		5.59805	0.774334	-0.632777	-0.355788		5.59805	0.774334	-0.632777	0.355788		5.59805	0.774334	-0.632777	0.16863
	5.61476	0.784799	-0.61975	-0.16291		5.61476	0.784799	-0.61975	-0.346068		5.61476	0.784799	-0.61975	0.346068		5.61476	0.784799	-0.61975	0.167569
	5.63147	0.795046	-0.60655	-0.161706		5.63147	0.795046	-0.60655	-0.336367		5.63147	0.795046	-0.60655	0.336367		5.63147	0.795046	-0.60655	0.166345
	5.64818	0.80507	-0.59318	-0.16034		5.64818	0.80507	-0.59318	-0.326689		5.64818	0.80507	-0.59318	0.326689		5.64818	0.80507	-0.59318	0.164959
	5.66489	0.81487	-0.579644	-0.158813		5.66489	0.81487	-0.579644	-0.317035		5.66489	0.81487	-0.579644	0.317035		5.66489	0.81487	-0.579644	0.163412
	5.6816	0.824442	-0.565947	-0.157124		5.6816	0.824442	-0.565947	-0.307409		5.6816	0.824442	-0.565947	0.307409		5.6816	0.824442	-0.565947	0.161703
	5.69831	0.833783	-0.552092	-0.155274		5.69831	0.833783	-0.552092	-0.297813		5.69831	0.833783	-0.552092	0.297813		5.69831	0.833783	-0.552092	0.159833
	5.71502	0.842892	-0.538082	-0.153262		5.71502	0.842892	-0.538082	-0.28825		5.71502	0.842892	-0.538082	0.28825		5.71502	0.842892	-0.538082	0.157803
	5.73174	0.851766	-0.523923	-0.151089		5.73174	0.851766	-0.523923	-0.278723		5.73174	0.851766	-0.523923	0.278723		5.73174	0.851766	-0.523923	0.155613
	5.74845	0.860402	-0.509617	-0.148754		5.74845	0.860402	-0.509617	-0.269235		5.74845	0.860402	-0.509617	0.269235		5.74845	0.860402	-0.509617	0.153264
	5.76516	0.868797	-0.495168	-0.146257		5.76516	0.868797	-0.495168	-0.259787		5.76516	0.868797	-0.495168	0.259787		5.76516	0.868797	-0.495168	0.150757
	5.78187	0.87695	-0.480582	-0.1436		5.78187	0.87695	-0.480582	-0.250384		5.78187	0.87695	-0.480582	0.250384		5.78187	0.87695	-0.480582	0.148092
	5.79858	0.884858	-0.465861	-0.14078		5.79858	0.884858	-0.465861	-0.241027		5.79858	0.884858	-0.465861	0.241027		5.79858	0.884858	-0.465861	0.14527
	5.81529	0.892519	-0.45101	-0.137821		5.81529	0.892519	-0.45101	-0.23172		5.81529	0.892519	-0.45101	0.23172		5.81529	0.892519	-0.45101	0.142292
	5.832	0.899931	-0.436033	-0.134712		5.832	0.899931	-0.436033	-0.222464		5.832	0.899931	-0.436033	0.222464		5.832	0.899931	-0.436033	0.139158
	5.84871	0.907091	-0.420935	-0.131448		5.84871	0.907091	-0.420935	-0.213258		5.84871	0.907091	-0.420935	0.213258		5.84871	0.907091	-0.420935	0.135871
	5.86542	0.913998	-0.405719	-0.128031		5.86542	0.913998	-0.405719	-0.204107		5.86542	0.913998	-0.405719	0.204107		5.86542	0.913998	-0.405719	0.132429
	5.88213	0.92065	-0.390389	-0.124461		5.88213	0.92065	-0.390389	-0.195015		5.88213	0.92065	-0.390389	0.195015		5.88213	0.92065	-0.390389	0.128835
	5.89884	0.927045	-0.374951	-0.120739		5.89884	0.927045	-0.374951	-0.185985		5.89884	0.927045	-0.374951	0.185985		5.89884	0.927045	-0.374951	0.125089
	5.91555	0.933181	-0.359408	-0.116864		5.91555	0.933181	-0.359408	-0.177019		5.91555	0.933181	-0.359408	0.177019		5.91555	0.933181	-0.359408	0.121193
	5.93226	0.939056	-0.343764	-0.112838		5.93226	0.939056	-0.343764	-0.168118		5.93226	0.939056	-0.343764	0.168118		5.93226	0.939056	-0.343764	0.117147
	5.94897	0.944669	-0.328025	-0.108662		5.94897	0.944669	-0.328025	-0.159287		5.94897	0.944669	-0.328025	0.159287		5.94897	0.944669	-0.328025	0.112953
	5.96568	0.950018	-0.312194	-0.104334		5.96568	0.950018	-0.312194	-0.150527		5.96568	0.950018	-0.312194	0.150527		5.96568	0.950018	-0.312194	0.108612
	5.98239	0.955102	-0.296276	-0.0998576		5.98239	0.955102	-0.296276	-0.141841		5.98239	0.955102	-0.296276	0.141841		5.98239	0.955102	-0.296276	0.104125
	5.99911	0.95992	-0.280275	-0.0952357		5.99911	0.95992	-0.280275	-0.133232		5.99911	0.95992	-0.280275	0.133232		5.99911	0.95992	-0.280275	0.0994926
	6.01582	0.964469	-0.264195	-0.0904881		6.01582	0.964469	-0.264195	-0.1247		6.01582	0.964469	-0.264195	0.1247		6.01582	0.964469	-0.264195	0.094717
	6.03253	0.968749	-0.248042	-0.0855989		6.03253	0.968749	-0.248042	-0.11625		6.03253	0.968749	-0.248042	0.11625		6.03253	0.968749	-0.248042	0.0897992
	6.04924	0.972759	-0.23182	-0.0805691		6.04924	0.972759	-0.23182	-0.107884		6.04924	0.972759	-0.23182	0.107884		6.04924	0.972759	-0.23182	0.0847407
	6.06595	0.976497	-0.215533	-0.0753999		6.06595	0.976497	-0.215533	-0.0996028		6.06595	0.976497	-0.215533	0.0996028		6.06595	0.976497	-0.215533	0.0795427
	6.08266	0.979962	-0.199186	-0.0700923		6.08266	0.979962	-0.199186	-0.09141		6.08266	0.979962	-0.199186	0.09141		6.08266	0.979962	-0.199186	0.0742068
	6.09937	0.983153	-0.182783	-0.0646474		6.09937	0.983153	-0.182783	-0.0833076		6.09937	0.983153	-0.182783	0.0833076		6.09937	0.983153	-0.182783	0.0687344
	6.11608	0.98607	-0.166329	-0.0590662		6.11608	0.98607	-0.166329	-0.0752979		6.11608	0.98607	-0.166329	0.0752979		6.11608	0.98607	-0.166329	0.0631271
	6.13279	0.988712	-0.149829	-0.0533498		6.13279	0.988712	-0.149829	-0.0673832		6.13279	0.988712	-0.149829	0.0673832		6.13279	0.988712	-0.149829	0.0573863
	6.1495	0.991077	-0.133287	-0.0474993		6.1495	0.991077	-0.133287	-0.0595655		6.1495	0.991077	-0.133287	0.0595655		6.1495	0.991077	-0.133287	0.0515138
	6.16621	0.993166	-0.116708	-0.0415157		6.16621	0.993166	-0.116708	-0.0518473		6.16621	0.993166	-0.116708	0.0518473		6.16621	0.993166	-0.116708	0.0455112
	6.18292	0.994978	-0.100096	-0.0354		6.18292	0.994978	-0.100096	-0.0442306		6.18292	0.994978	-0.100096	0.0442306		6.18292	0.994978	-0.100096	0.0393802
	6.19963	0.996511	-0.0834558	-0.029163		6.19963	0.996511	-0.0834558	-0.0367175		6.19963	0.996511	-0.0834558	0.0367175		6.19963	0.996511	-0.0834558	0.0331224
	6.21634	0.997767	-0.0667926	-0.0228075		6.21634	0.997767	-0.0667926	-0.0293103		6.21634	0.997767	-0.0667926	0.0293103		6.21634	0.997767	-0.0667926	0.0267397
	6.23305	0.998744	-0.0501108	-0.0163287		6.23305	0.998744	-0.0501108	-0.0220106		6.23305	0.998744	-0.0501108	0.0220106		6.23305	0.998744	-0.0501108	0.0202339
	6.24976	0.999442	-0.033415	-0.00972806		6.24976	0.999442	-0.033415	-0.0148207		6.24976	0.999442	-0.033415	0.0148207		6.24976	0.999442	-0.033415	0.0136069
	6.26647	0.99986	-0.0167098	-0.00300725		6.26647	0.99986	-0.0167098	-0.00774226		6.26647	0.99986	-0.0167098	0.00774226		6.26647	0.99986	-0.0167098	0.00686044
	6.28319	1	-2.44929e-16	0.00383209		6.28319	1	-2.44929e-16	-0.000777201		6.28319	1	-2.44929e-16	0.000777201		6.28319	1	-2.44929e-16	-3.43303e-06

## Sheet: Supplementary Fig. 2
	Supplementary Fig. 2
	Step 1.					Step 2												Step 3
	A -| B	A -> C	A -> D	D -> C		A -| B & C -> B	A -| B & C -| B	A -> C & B -> C	A -| D & B -> D	B -> C & D -> C	C -| B & D -| B							A-|B & C->B & D->B	A-|B & C->B & D-|B	A-|D & B-|D & C->D	A->C & B-|C & D-|C	A->C & B-|C & D-> C	A-|C & B->C & D->C
	0.999994	0.994376	-0.958715	-0.298598		0.999999	0.999986	1	0.827533	-0.148685	-0.919784		1.98054	0.0194645	1.26016e-05	-6.92348e-06		1	0.999999	1	0.981591	0.973741	-0.981591		-1.78204	NaN	0.217955	8.39138e-07	-1.52324e-08
	0.999971	0.415939	0.834719	-0.864107		0.999918	0.999991	1	-0.667912	0.968418	0.918188		0.130844	1.86916	-7.29168e-05	4.02982e-05		0.999807	0.999891	1	-0.66645	-0.911387	0.66645		0	-0.126194	2	-8.46313e-05	-5.97274e-09
	0.999957	0.995185	-0.820572	0.2706		0.999964	0.999927	0.999995	0.30668	0.599758	0.484615		1.98311	0.0168835	3.71845e-05	-0.000181914		0.999879	1	1	0.96409	0.983499	-0.96409		-1.06702	-0.000979826	0.932976	-0.000120569	1.87652e-05
	0.999911	0.896451	0.516577	-0.911483		0.998602	0.99998	1	-0.928205	0.98851	0.573955		0.128087	1.87191	-0.00137886	7.09515e-05		0.99499	0.999666	1	-0.747294	-0.954437	0.747294		-1.44614e-07	-0.0760702	2	-0.0046755	-6.14833e-09
	0.999982	0.995385	-0.881284	-0.654081		0.999995	0.999892	1	-0.505089	0.615999	-0.614976		1.95973	0.0402689	0.000103572	2.14035e-05		0.999994	NaN	1	0.942699	0.952416	-0.942699		-0.293019	-0.0507706	1.70698	NaN	-7.8547e-07
	0.999973	0.49898	-0.0632544	0.675334		0.999986	0.999931	1	-0.965956	0.991266	NaN		0.389151	1.61085	5.47235e-05	-5.31938e-05		NaN	0.99999	1	-0.96321	-0.454268	0.96321		-1.20812e-05	-1.92124	1.99999	NaN	5.68405e-08
	0.999902	0.112254	0.325852	-0.875871		0.999847	0.99993	1	-0.973435	0.980233	NaN		0.284957	1.71504	-8.22729e-05	8.5115e-05		NaN	0.999746	1	0.0805959	-0.880008	-0.0805959		-0.156774	-1.98674	1.84323	NaN	6.1923e-10
	0.999855	0.996176	-0.984012	-0.179052		0.99994	0.999649	0.999994	0.943204	-0.0788419	0.0770447		1.99077	0.00921696	0.000291025	-0.000207207		0.999999	0.999912	1	0.988354	0.985553	-0.988354		-1.91391	2.13254e-09	0.0860948	8.75527e-05	0.000110306
	0.999979	0.498093	-0.825663	-0.375174		0.999996	0.99944	1	0.657672	0.563104	-0.945937		0.615759	1.38424	0.000556393	0.000602018		0.999998	NaN	1	-0.461988	-0.578133	0.461988		0	-0.0804064	2	NaN	6.72344e-09
	0.999978	0.513178	0.00826679	0.982859		0.999992	0.999926	1	-0.986782	0.996801	NaN		0.417388	1.58261	6.53625e-05	-6.06767e-05		NaN	0.999991	1	-0.986723	0.968645	0.986723		1.64313e-13	-1.7654	2	NaN	2.40838e-08
	0.999963	0.498331	0.0126154	0.0526575		0.999979	0.99991	1	0.484223	0.81487	-0.601953		0.491286	1.50871	6.97373e-05	0.000125389		0.999985	0.999802	1	-0.500868	-0.947964	0.500868		0	0	2	0.00018352	-4.30546e-07
	0.999978	0.815044	0.845169	0.116482		0.999184	0.999994	1	-0.999291	0.987781	0.966783		1.33902	0.660984	-0.000809443	-0.000456065		0.998633	NaN	1	-0.31681	0.350433	0.31681		-2.11345e-08	-0.943678	2	NaN	4.25965e-09
	0.999994	0.999764	-0.922676	0.455021		0.999999	0.999985	1	0.622025	0.371415	0.446504		1.99914	0.000864239	1.48747e-05	-9.16085e-06		0.999998	1	1	0.996898	0.999642	-0.996898		-1.4638	NaN	0.536197	-2.34215e-06	3.52443e-10
	0.999966	0.830757	0.445679	0.248141		0.999902	0.999993	1	-0.839435	0.980654	0.962486		1.2591	0.740897	-9.08148e-05	-5.65263e-05		0.998913	0.999961	1	-0.0978667	0.439426	0.0978667		0	-0.312119	2	-0.00104826	-5.33956e-09
	0.999939	0.385121	0.00175797	-0.895511		0.999949	0.99991	1	-0.956218	0.764919	-0.485682		0.0434517	1.95655	3.89537e-05	0.000338633		0.999943	NaN	1	-0.0950967	-0.999961	0.0950967		0	-0.000598995	2	NaN	-1.76598e-08
	0.999972	0.886591	-0.507089	0.576821		0.999988	0.999967	1	-0.762054	0.684386	0.82905		1.49134	0.508663	2.12289e-05	-2.55427e-07		0.999969	0.999983	1	0.344469	0.995907	-0.344469		-0.178455	-1.68825	1.82154	-1.37081e-05	NaN
	0.999967	0.422083	0.36995	-0.0119508		0.999551	0.999995	1	-0.976077	0.664708	NaN		0.61991	1.38009	-0.000443506	0.000594023		NaN	0.998846	1	-0.352361	-0.938367	0.352361		-0.0184247	-1.99959	1.98158	NaN	2.87235e-11
	0.999987	0.790409	-0.95943	-0.301113		0.999996	0.999746	1	0.886804	0.793076	-0.979785		0.572382	1.42762	0.000249802	0.000641475		0.999999	NaN	1	-0.378791	-0.756427	0.378791		0	0	2	NaN	-1.59833e-09
	0.999865	0.8949	-0.577073	0.200119		0.999653	0.999959	0.999995	-0.801685	0.73557	NaN		1.36793	0.632059	-0.000305942	0.000308145		NaN	0.99951	1	0.280448	0.304076	-0.280448		-0.17697	-1.80161	1.82303	NaN	-1.16768e-05
	0.999811	0.789028	-0.595625	0.273512		0.999687	0.999936	0.999999	-0.856039	0.721867	NaN		1.09713	0.902867	-0.000248422	0.000245396		NaN	0.999597	1	0.641772	-0.783061	-0.641772		-0.193496	-1.94708	1.8065	NaN	-7.03008e-07
	0.999982	0.998531	-0.978802	0.934932		0.999998	0.999931	1	0.80677	0.990389	0.995752		1.99472	0.00527997	6.68993e-05	-4.35584e-05		0.999416	0.999999	1	0.944593	0.997427	-0.944593		-0.721005	-0.00451714	1.27899	-0.000582744	3.96854e-07
	0.999946	0.509772	-0.16754	0.19158		0.999932	0.999933	1	0.472825	0.95812	-0.424513		0.195199	1.8048	-4.15215e-07	2.9283e-05		0.99996	0.99981	1	-0.834056	-0.872547	0.834056		0	0	2	0.000149563	6.20336e-08
	0.999971	0.914074	-0.638729	-0.956405		0.999912	0.999984	1	-0.95416	-0.432227	-0.264032		0.6875	1.3125	-7.22714e-05	7.76457e-05		1	0.999868	1	0.842889	-0.849216	-0.842889		-0.0156964	-1.9791	1.9843	0.000131661	1.62378e-11
	0.999991	0.946179	-0.735405	-0.907044		0.999996	0.999971	1	-0.970384	0.232496	-0.636579		1.02581	0.974191	2.50142e-05	2.09616e-05		0.999996	NaN	1	0.855394	-0.312448	-0.855394		-9.23032e-06	-0.0648874	1.99999	NaN	2.41516e-10
	0.999932	0.963911	-0.258678	-0.0314485		0.999945	0.999826	1	-0.861386	0.408271	0.41045		1.83866	0.161341	0.00011971	0.000137767		0.99995	0.99999	1	0.910319	0.752551	-0.910319		-0.0168562	-0.00702288	1.98314	-4.05198e-05	1.63363e-09
	0.999996	0.923658	-0.71555	0.979048		0.999999	0.999958	1	-0.623097	0.99554	0.890887		1.46939	0.530614	4.06522e-05	-7.30871e-05		NaN	0.999999	1	-0.938509	0.713478	0.938509		-0.0571055	-0.467288	1.94289	NaN	-7.04325e-12
	0.999853	0.936153	-0.617941	-0.536596		0.999514	0.999951	1	-0.825141	0.168056	0.640822		1.64981	0.350195	-0.000437165	-0.000314964		0.999814	0.998244	1	0.900633	0.484341	-0.900633		-0.0684159	-1.97927	1.93158	0.00157022	-3.46042e-05
	0.999943	-0.320534	0.631024	-0.938822		0.99994	0.999879	1	-0.999713	0.999999	NaN		0.0350419	1.96496	6.04948e-05	-6.01428e-05		NaN	0.999933	1	NaN	-0.97579	NaN		NaN	-1.99987	NaN	NaN	-5.18271e-08
	0.99991	0.776705	0.789134	-0.829838		0.999608	0.999965	1	-0.987924	-0.567558	NaN		1.58024	0.419755	-0.000357136	0.00032537		NaN	0.999558	1	0.683671	-0.954114	-0.683671		0	-0.726702	2	NaN	-2.81241e-08
	0.999957	0.947938	-0.486212	-0.765043		0.999991	0.999891	1	-0.0607515	-0.802801	-0.999024		1.87054	0.12946	9.97289e-05	2.25342e-05		1	0.999962	1	0.927272	0.599662	-0.927272		-0.211659	-0.704113	1.78834	3.76244e-05	4.13314e-08
	0.999981	0.597172	0.211774	0.38206		1	0.997496	1	-0.785401	0.999932	0.937515		1.28004	0.71996	0.0025036	-0.00375016		NaN	1	1	-0.999633	0.176155	0.999633		-0.000207154	-1.70169	1.99979	NaN	3.16301e-08
	0.99993	0.663188	0.167505	-0.678237		0.999737	0.999977	1	-0.706714	0.875144	NaN		0.259588	1.74041	-0.000240259	0.000196585		NaN	0.999682	1	-0.492842	-0.827955	0.492842		2.85771e-13	-0.776542	2	NaN	-1.95683e-08
	0.999172	0.524036	0.188276	-0.512634		0.998371	0.999669	0.999999	-0.93273	0.868178	NaN		0.643393	1.3566	-0.00129777	0.00133127		NaN	0.997622	1	0.021867	-0.582243	-0.021867		-0.0119352	-1.96663	1.98806	NaN	-5.0557e-07
	0.999922	0.760403	-0.182373	-0.836868		0.998801	0.999993	1	-0.993711	0.879293	NaN		0.158299	1.8417	-0.0011915	0.00107078		NaN	0.99733	1	-0.55831	-0.970041	0.55831		-5.94041e-05	-1.96714	1.99994	NaN	-3.96383e-09
	0.999995	0.999683	-0.980824	0.578657		1	0.999973	1	0.912712	0.770717	-0.0122163		1.99866	0.00134245	2.64768e-05	-7.44005e-06		1	1	1	0.997609	0.998679	-0.997609		-1.78763	3.34177e-14	0.212367	-1.02055e-07	6.51821e-09
	0.999983	0.94483	0.294277	0.970628		0.999682	0.999998	1	-0.863252	0.987392	0.884995		1.4827	0.517302	-0.000316526	-0.000272586		0.999569	0.999962	1	-0.882573	0.999409	0.882573		-0.0190711	-1.58045	1.98093	-0.000392787	6.5409e-10
	0.999971	0.537139	0.872902	-0.341938		0.99849	0.999992	1	-0.993422	0.277071	NaN		1.08815	0.91185	-0.00150291	0.00165439		NaN	0.995454	1	0.0531385	-1	-0.0531385		0	-0.0022506	2	NaN	4.00229e-09
	0.999988	0.774653	-0.201427	-0.419062		0.999994	0.999943	1	-0.899169	0.944783	0.794406		1.11684	0.883161	5.15201e-05	-4.48991e-05		0.999966	0.999993	1	0.73359	-0.0192637	-0.73359		-0.132577	-1.92941	1.86742	-2.78358e-05	5.28467e-09
	0.999984	0.992662	-0.871232	0.17485		0.999995	0.999977	1	0.242746	0.456661	0.253717		1.95748	0.0425162	1.81998e-05	9.00523e-06		0.999999	0.999999	1	0.981498	0.872924	-0.981498		-0.521535	-0.0567041	1.47847	-4.97893e-07	-8.23976e-09
	0.999885	0.466117	0.720597	-0.319307		0.998211	0.999992	1	-0.988118	0.792798	-0.614412		0.329126	1.67087	-0.00178078	0.00178104		0.999853	0.995597	1	-0.548214	-0.746638	0.548214		-3.14608e-05	-0.103419	1.99997	0.00425594	-1.18871e-06
	0.999971	0.976969	-0.915117	0.313462		0.999983	0.99995	1	0.433789	0.401137	0.273817		1.85977	0.140234	3.33839e-05	-2.02873e-05		0.999998	0.999972	1	0.826932	0.974846	-0.826932		-1.26616	-0.0952425	0.733841	2.59696e-05	4.59625e-09
	0.999946	0.940219	-0.610677	-0.699778		0.999886	0.99997	1	-0.847817	0.921165	0.396624		1.61777	0.382234	-8.48331e-05	4.92969e-05		0.999974	0.996586	1	-0.0783377	0.410163	0.0783377		-0.0713048	-1.99121	1.9287	0.00338758	-9.02302e-08
	0.999918	0.997165	-0.971359	0.483849		0.999995	0.99991	1	0.637371	0.531258	0.505564		1.99026	0.00974228	8.50836e-05	-2.32712e-05		0.99999	0.999997	1	0.991387	0.979962	-0.991387		-1.51542	-1.16898e-05	0.484582	-7.03285e-06	7.60787e-05
	0.999985	0.815815	-0.399729	-0.933797		0.999946	0.999995	1	-0.998891	0.404978	NaN		0.450678	1.54932	-4.94122e-05	4.53262e-05		NaN	0.999912	1	0.0952146	-0.753264	-0.0952146		-0.00145453	-1.99865	1.99855	NaN	3.335e-12
	0.999973	0.0840389	0.377974	0.747977		0.999949	0.999982	1	-0.999882	0.984019	NaN		0.0536747	1.94633	-3.30645e-05	3.22776e-05		NaN	0.999956	1	-0.949545	-0.929184	0.949545		-6.39785e-05	-2	1.99994	NaN	-3.86669e-09
	0.999931	0.706539	0.0299783	-0.826425		0.999008	0.999974	1	-0.995145	0.312935	NaN		0.877641	1.12236	-0.000965952	0.00102642		NaN	0.997984	1	0.200779	-0.999935	-0.200779		-0.00878615	-1.99999	1.99121	NaN	5.26079e-12
	0.999996	0.98966	-0.626902	0.905036		0.999962	0.999999	1	0.253891	0.655146	0.969268		1.9789	0.0210992	-3.6889e-05	-5.04076e-05		0.999859	0.999999	1	0.99624	0.976433	-0.99624		-0.956033	NaN	1.04397	-0.000140078	8.64073e-08
	0.99981	-0.171685	-0.603567	-0.999358		0.999807	0.999908	1	0.939084	0.870314	NaN		0.00166628	1.99833	-0.000101626	0.000159751		NaN	0.999793	1	-0.195326	-0.99978	0.195326		0	-0.0234794	2	NaN	-0.000166255
	0.999973	0.98053	-0.703064	-0.215393		0.999995	0.999929	1	-0.413906	-0.98897	-0.0856295		1.92911	0.0708908	6.63523e-05	5.0167e-05		0.999998	NaN	1	0.999853	0.910047	-0.999853		-0.303294	-4.00906e-10	1.69671	NaN	-0.100836
	0.999962	0.757984	0.214362	-0.334698		0.999907	0.999975	1	-0.982015	0.921777	0.175206		0.22267	1.77733	-6.76496e-05	8.94772e-06		0.999195	0.999952	1	-0.728471	-0.697861	0.728471		-2.20605e-06	-0.0823615	2	-0.000756543	1.76198e-10
	0.999945	0.969449	-0.890128	0.84247		0.999957	0.999901	1	-0.424349	0.95956	NaN		1.39269	0.607306	5.5877e-05	-4.94088e-05		NaN	0.999967	1	0.0594293	0.570504	-0.0594293		-1.94472e-05	-0.151227	1.99998	NaN	-3.63069e-10
	0.999896	0.2092	-0.252154	0.942102		0.99996	0.999622	1	0.962986	0.997605	-0.391192		0.0461111	1.95389	0.000338959	0.000356809		0.999955	NaN	1	-0.989941	-0.409235	0.989941		0	0	2	NaN	3.34862e-08
	0.999871	0.908967	-0.774138	0.908306		0.999983	0.999501	0.999996	-0.802758	0.976997	NaN		0.989392	1.0106	0.000482083	-0.000422636		NaN	0.999991	1	-0.219368	0.701905	0.219368		-0.110014	-0.713085	1.88999	NaN	-4.78873e-07
	0.999989	0.997758	-0.90036	-0.848213		0.999907	0.999996	1	0.743963	-0.894923	-0.875591		1.9979	0.00209851	-8.85988e-05	7.81255e-05		1	0.999549	1	0.998533	0.999976	-0.998533		-1.59674	-0.000728746	0.403258	0.000450989	1.79693e-06
	0.999791	0.547139	-0.310774	0.928487		0.999518	0.999913	1	-0.987582	0.985011	NaN		0.163035	1.83697	-0.000394865	0.000401955		NaN	0.999486	1	-0.892453	-0.569572	0.892453		-2.3284e-07	-0.113422	2	NaN	1.0209e-05
	0.999975	0.541511	0.0919896	-0.972461		0.999945	0.999986	1	-0.902521	0.427461	-0.969594		0.201131	1.79887	-4.0187e-05	0.000446161		0.999997	0.999297	1	-0.0153643	-0.996717	0.0153643		0	-1.91921	2	0.00070021	7.35981e-10
	0.99998	0.936494	-0.535436	0.0165597		0.999999	0.999954	1	-0.473817	0.999973	0.725504		1.75047	0.249532	4.5125e-05	-8.06534e-06		0.999991	0.999999	1	0.438744	0.732069	-0.438744		-0.169261	-0.437756	1.83074	-7.89173e-06	3.34418e-08
	0.999962	0.943237	-0.684727	0.322		0.999932	0.999976	1	-0.575266	0.496364	-0.152142		1.70726	0.292743	-4.3902e-05	4.92387e-05		NaN	0.999876	1	0.624539	0.978219	-0.624539		-0.285762	-0.0486119	1.71424	NaN	4.60199e-06
	0.999848	0.701784	-0.699802	0.722311		0.99999	0.997684	1	-0.326762	0.99973	NaN		0.142505	1.8575	0.00230622	-0.00248518		NaN	0.999994	1	-0.997701	-0.72739	0.997701		0	-1.51891e-05	2	NaN	1.1656e-09
	0.999946	0.886734	-0.532021	-0.738656		0.999998	0.99993	1	-0.743788	0.216385	-0.366106		1.39924	0.600765	6.82722e-05	-5.26835e-06		0.999998	0.999998	1	0.993194	0.0612661	-0.993194		-0.405936	-1.97495	1.59406	3.41567e-07	-1.53317e-06
	0.999791	0.838966	0.441765	-0.976239		0.999499	0.999881	1	0.392464	0.827399	0.317311		0.314196	1.6858	-0.000381758	0.000353338		0.999999	0.999388	1	-0.582861	-0.909643	0.582861		-0.0924811	-0.272918	1.90752	0.00061095	-0.00180606
	0.9999	0.816604	0.580137	-0.999333		0.999667	0.999946	1	-0.0256721	0.998552	1		0.0292044	1.9708	-0.000279777	0.000172862		NaN	0.99965	NaN	-0.512657	-0.99802	0.512657		NaN	NaN	NaN	NaN	-4.30091e-06
	0.999903	0.98238	-0.762518	0.454252		0.999941	0.999946	0.999999	-0.1098	0.693133	0.502522		1.92048	0.0795161	-4.99405e-06	2.55725e-05		0.999923	NaN	1	0.850235	0.897959	-0.850235		-0.584558	-0.478421	1.41544	NaN	-6.46054e-07
	0.999974	0.25679	0.296136	-0.873855		0.999977	0.999926	1	-0.963997	0.80019	-0.994071		0.0621956	1.9378	5.02939e-05	0.000161295		1	0.999762	1	-0.756221	-0.999952	0.756221		-1.57222e-06	-1.94191	2	0.000238046	5.79684e-11
	0.999998	0.999989	-0.968423	-0.40942		0.999999	0.999997	0.99998	0.813637	-0.877587	-0.524051		1.99997	-1.11954e-05	2.52337e-06	2.22038e-06		0.999999	1	1	0.999998	0.999988	-0.999998		-1.66164	-5.66003e-12	0.338356	-5.39913e-07	1.53164e-05
	0.999923	0.62619	0.894061	0.81166		0.999745	0.999976	1	0.977096	1	0.947161		0.00531293	1.99469	-0.000230312	4.6402e-05		0.999976	0.999765	NaN	-1	-0.998117	1		NaN	NaN	NaN	0.000211214	-1.87408e-09
	0.999885	0.134449	0.357561	0.373762		0.999664	0.999949	1	-0.998946	0.977103	NaN		0.077739	1.92226	-0.000284527	0.000292756		NaN	0.999277	1	-0.940719	-0.98172	0.940719		-0.000603677	-1.99721	1.9994	NaN	-6.20899e-09
	0.999965	0.62294	-0.362692	-0.661719		0.999947	0.999957	1	-0.844329	0.875978	NaN		0.177672	1.82233	-9.93588e-06	4.08303e-06		NaN	0.999895	1	-0.478086	-0.909981	0.478086		-0.000224236	-1.5887	1.99978	NaN	-7.8417e-07
	0.999812	0.575999	0.190622	0.696216		0.999917	0.999766	1	-0.999948	0.999237	0.940805		0.02656	1.97344	0.000150859	-0.0033167		0.99941	0.999966	1	-0.993414	-0.898802	0.993414		0	0	2	-0.000555907	-3.27996e-09
	0.999932	0.818881	-0.240679	0.604946		0.999964	0.999952	1	-0.990496	0.845407	NaN		0.983118	1.01688	1.17876e-05	1.60072e-05		NaN	0.999957	1	-0.130242	-0.349068	0.130242		-3.60822e-14	-0.00618572	2	NaN	-4.06493e-10
	0.999884	0.884546	0.370858	-0.893377		0.999647	0.999941	1	-0.556294	0.840682	NaN		0.147689	1.85231	-0.000294004	0.000295094		NaN	0.999621	1	-0.539168	-0.923003	0.539168		-0.000316418	-0.602285	1.99968	NaN	-4.60103e-08
	0.999969	0.999096	-0.96601	0.815552		0.999986	0.999971	0.999999	0.867049	0.923279	0.786253		1.99737	0.00263251	1.44126e-05	-0.000159197		0.999908	0.999996	1	0.958694	0.998234	-0.958694		-1.78941	-4.4727e-09	0.210586	-8.78767e-05	1.06554e-05
	0.999886	0.525108	0.077104	-0.0763121		0.999315	0.999931	1	-0.99686	0.858487	NaN		0.458085	1.54192	-0.000615754	0.00068715		NaN	0.998792	1	-0.548489	-0.999023	0.548489		-0.00391284	-1.99986	1.99609	NaN	-1.04103e-08
	0.999917	0.403336	0.276631	0.457011		0.9993	0.999995	1	-0.99154	0.855035	NaN		0.42333	1.57667	-0.000695144	0.000733692		NaN	0.998284	1	-0.49179	-0.995653	0.49179		-0.00201347	-1.96601	1.99799	NaN	-2.97876e-09
	0.999801	0.904079	-0.942438	0.938333		0.999785	0.999856	1	0.233323	0.999693	NaN		0.445976	1.55402	-7.12509e-05	5.03505e-05		NaN	0.999807	1	-0.978109	-0.383017	0.978109		-1.43037e-07	-0.0526533	2	NaN	-9.89386e-09
	0.999967	0.785823	-0.320762	0.336229		0.999961	0.999976	1	-0.974963	0.872095	-0.98211		0.649429	1.35057	-1.48778e-05	4.93373e-05		1	0.999958	1	-0.326238	-0.731434	0.326238		-1.4966e-07	-1.7319	2	4.17709e-05	5.22383e-11
	0.99996	0.99846	-0.928468	0.642434		0.999987	0.999853	0.999998	0.582183	0.784622	0.385981		1.9927	0.00729016	0.000134253	-0.000222209		0.999934	0.999996	1	0.990019	0.993319	-0.990019		-1.34496	-7.10647e-08	0.655043	-6.11735e-05	-1.21266e-06
	0.999942	0.909696	-0.759529	0.140944		0.999955	0.999917	1	0.735643	0.996386	-0.805531		0.0636583	1.93634	3.82025e-05	-0.000124127		0.999906	1	1	-0.918253	-0.504589	0.918253		0	0	2	-9.38306e-05	9.36185e-09
	0.999791	0.957422	0.849358	-0.948685		0.996382	0.999974	0.999926	-0.92177	-0.998039	NaN		1.97683	0.0230252	-0.00359243	0.00335361		NaN	0.99535	1	0.999998	0.0962187	-0.999998		-1.0739e-05	-0.000110626	1.99999	NaN	-0.068527
	0.99992	0.305088	0.140311	0.54825		0.999928	0.999905	1	-0.935298	0.992925	NaN		0.0371739	1.96283	2.28175e-05	8.98829e-06		NaN	0.999858	1	-0.969401	-0.897916	0.969401		-7.72715e-14	-0.710982	2	NaN	-8.70483e-10
	0.999997	0.999873	-0.980512	-0.801672		1	0.999934	1	0.459911	-0.247076	-0.871566		1.99774	0.00226212	6.56495e-05	1.8081e-05		1	1	1	0.999908	0.993053	-0.999908		-0.916783	-1.21236e-13	1.08322	-2.81599e-08	-3.05807e-07
	0.999973	0.993226	-0.956826	-0.277864		0.999989	0.999948	1	0.775362	-0.0909508	-0.962671		1.971	0.029001	4.07496e-05	-8.69147e-07		0.999991	0.999984	1	0.962491	0.980794	-0.962491		-1.63431	-0.206886	0.365686	7.45134e-06	2.28407e-08
	0.999908	0.900467	-0.163398	-0.923941		0.999549	0.999966	1	-0.557798	0.715403	0.645241		0.408532	1.59147	-0.000417202	0.000402025		NaN	0.999306	1	0.139281	-0.957416	-0.139281		-0.0010803	-0.815152	1.99892	NaN	-2.51575e-07
	0.999988	0.994486	-0.697388	-0.342657		0.999992	0.999969	1	-0.523467	0.106564	-0.198278		1.97192	0.0280817	2.35027e-05	7.01697e-06		0.999989	0.999991	1	0.984152	0.970347	-0.984152		-0.200963	-0.000604246	1.79904	-2.09344e-06	-2.10963e-07
	0.999941	0.966904	-0.184691	-0.978287		0.999731	0.99997	1	0.448274	0.504009	0.376264		0.821245	1.17876	-0.000239185	0.000371843		0.999796	0.999509	1	0.745767	-0.92817	-0.745767		-0.0690696	-0.0138951	1.93093	0.000286361	6.26765e-09
	0.999976	0.997592	-0.966558	0.589496		0.999995	0.999933	0.999999	0.363452	0.629205	0.426031		1.98078	0.0192221	6.13038e-05	2.4662e-05		1	0.999992	1	0.986313	0.962618	-0.986313		-1.02555	-1.81762e-06	0.974455	8.06073e-06	-6.10646e-07
	0.999985	0.992913	-0.9608	0.497988		0.999991	0.999966	1	0.781898	0.522705	0.999924		1.96673	0.0332679	2.4788e-05	-2.53482e-05		NaN	0.999991	1	0.915571	0.997358	-0.915571		-1.59441	-0.0172305	0.405589	NaN	-6.59085e-09
	0.999995	0.999831	-0.987212	-0.142825		1	0.999986	1	0.932534	-0.0369333	-0.724364		1.99924	0.000760195	1.3396e-05	-7.72457e-06		1	1	1	0.999072	1	-0.999072		-1.90034	-8.66176e-05	0.099658	-2.37528e-07	1.1218e-07
	0.999932	0.637051	-0.171995	-0.878198		0.999985	0.999954	1	-0.885753	0.293778	0.644077		0.747337	1.25266	3.07733e-05	6.42971e-05		0.99997	0.999988	1	0.962302	-0.797503	-0.962302		-0.145806	-1.99785	1.85419	-1.74047e-05	-9.48705e-07
	0.999798	0.652414	-0.390844	-0.995008		0.999575	0.999771	1	-0.972335	-0.261451	0.823878		0.212496	1.7875	-0.000196686	0.000229193		1	0.999661	1	0.787824	-0.997031	-0.787824		-0.0788856	-1.99647	1.92111	0.0003385	-0.000174565
	0.999938	0.936447	-0.913182	0.351773		0.999975	0.999858	1	0.489276	0.984553	0.641639		1.47132	0.528676	0.000117443	-6.91665e-05		NaN	0.999983	1	0.102882	0.468481	-0.102882		-7.26182e-05	-0.135031	1.99993	NaN	3.96489e-08
	0.999631	0.556146	0.278746	-0.500961		0.999408	0.999942	1	-0.0262227	0.454913	NaN		0.9891	1.0109	-0.000533631	0.000411111		NaN	0.9995	1	0.69399	-0.986873	-0.69399		0	-1.06639e-05	2	NaN	-9.08561e-08
	0.999864	0.911315	0.174951	-0.712391		0.999498	0.999988	1	-0.237301	-0.13796	NaN		1.49754	0.502464	-0.000489644	0.000441808		NaN	0.999462	1	0.920948	0.146039	-0.920948		-3.07097e-05	-0.222714	1.99997	NaN	1.97431e-08
	0.999985	0.848459	0.0268595	0.423635		0.999995	0.999966	1	-0.426593	0.866183	0.959087		1.733	0.267002	2.89717e-05	-0.000150974		0.999777	0.999996	1	-0.0697943	0.700228	0.0697943		-0.114369	-0.10163	1.88563	-0.00021885	4.93124e-08
	0.999962	0.851156	-0.581453	0.899932		0.999981	0.999905	1	-0.959808	0.985686	NaN		0.526954	1.47305	7.65007e-05	-7.86316e-05		NaN	0.999981	1	-0.810213	0.61654	0.810213		0	-0.10186	2	NaN	-2.94146e-09
	0.99984	0.954484	-0.726064	-0.0738524		0.999983	0.999618	0.999985	-0.432231	0.491337	-0.417423		1.61682	0.383148	0.000365342	0.000770528		0.999988	0.999919	1	0.565616	NaN	-0.565616		-0.442444	-1.24239	1.55756	6.80737e-05	-2.80888e-05
	0.999921	0.875731	-0.293417	-0.50014		0.999338	0.999969	1	-0.566452	-0.265284	NaN		1.71661	0.283392	-0.000630809	0.000960471		NaN	0.998496	1	0.765463	-0.522802	-0.765463		-0.38638	-1.98623	1.61362	NaN	-5.14305e-08
	0.999895	0.943786	0.215016	0.634083		0.999962	0.999853	1	-0.162237	0.955701	0.540082		1.24209	0.757907	0.00010861	0.000179304		0.999963	NaN	1	0.116516	0.208127	-0.116516		-6.46816e-05	-0.0157459	1.99994	NaN	-3.57117e-09
	0.999997	0.99992	-0.917043	0.410756		1	0.999988	1	0.311012	0.724551	-0.0363462		1.99952	0.000481098	1.164e-05	-1.57556e-05		1	1	1	0.999767	0.999335	-0.999767		-0.933889	-8.72025e-12	1.06611	3.04063e-08	-4.33482e-07
	0.999989	-0.380713	-0.847967	0.987375		0.999994	0.999967	1	0.999631	0.998779	-0.872051		0.0247861	1.97521	2.66457e-05	5.14723e-05		0.999997	NaN	1	-0.997331	NaN	0.997331		NaN	-3.22655e-05	NaN	NaN	-1.94738e-10

## Sheet: Supplementary Fig. 3
	Supplementary Fig. 3 a
	Data 1				Data 2				Data 3				Data 4				Data 5				Data 6				Data 7				Data 8				Data 9				Data 10
	f	c	e		f	c	e		f	c	e		f	c	e		f	c	e		f	c	e		f	c	e		f	c	e		f	c	e		f	c	e
	1	0.745294	0.298717		1	0.824948	0.923975		0.76045	0.798361	0.954461		0.0425384	0.140007	0.368754		0.439686	0.394549	0.284537		0.0489553	0.910609	0.982949		1	0.225642	0.965812		0.443431	0.714074	0.790109		0.562352	1	0.504181		0.194712	0.809268	0.372259
	0.971931	0.825104	0.337475		0.864855	0.863518	0.960585		0.64711	0.759804	0.987682		0.0275346	0.000239639	0.138444		0.423784	0.272275	0.162774		0	0.645503	1		0.918787	0.425694	0.848212		0.355483	0.577338	0.775522		0.494357	0.919052	0.700348		0.159633	0.600985	0.384124
	0.937463	0.893164	0.400671		0.724788	0.857718	0.99071		0.531292	0.685598	1		0.0361589	0.000313542	1.59632e-06		0.425602	0.150905	0.0134062		4.66285e-05	0.377849	0.939415		0.846373	0.586121	0.788412		0.273373	0.414672	0.707795		0.404054	0.822381	0.855003		0.128325	0.383133	0.318649
	0.893832	0.946583	0.484032		0.582015	0.805446	1		0.416401	0.574579	0.979182		0.0492093	0.000434631	2.75539e-06		0.438355	0.0437505	0.000457712		0.00019255	0.11516	0.800931		0.777808	0.710698	0.774968		0.204381	0.229484	0.577213		0.297154	0.702275	0.958508		0.11026	0.160556	0.173995
	0.839058	0.982176	0.58234		0.439822	0.706392	0.989212		0.307641	0.427999	0.912637		0.0622585	0.000559948	3.71207e-06		0.451327	0.00841089	7.77966e-05		0.000543358	0	0.595682		0.709033	0.800945	0.796307		0.156728	0.0359031	0.377439		0.182018	0.554545	1		0.113959	0.0011168	4.75557e-05
	0.7716	0.995973	0.688558		0.301826	0.56147	0.957354		0.211861	0.250021	0.788069		0.0753065	0.000689463	5.13688e-06		0.46431	0.00885527	8.17434e-05		0.00131574	6.29175e-06	0.38261		0.637044	0.856534	0.840635		0.137891	0.00138832	0.134555		0.0703049	0.378216	0.968585		0.126992	0.0012497	1.09479e-05
	0.690975	0.983742	0.794185		0.173376	0.373424	0.888689		0.137317	0.0521	0.594789		0.0883531	0.000823702	6.38655e-06		0.47729	0.00944266	8.72967e-05		0.00355057	2.43287e-05	0.171493		0.56012	0.875804	0.895864		0.146032	0.0014798	1.23043e-05		0.000467232	0.178509	0.85332		0.140025	0.00140432	1.23792e-05
	0.59789	0.941167	0.889019		0.063931	0.148973	0.763449		0.0921611	0.000878098	0.350326		0.101398	0.000962485	7.6803e-06		0.490268	0.0100717	9.3253e-05		0.0119427	9.30581e-05	4.89262e-05		0.477884	0.856551	0.949349		0.159078	0.00164434	1.39055e-05		0	0.000368995	0.648651		0.153056	0.00156492	1.38667e-05
	0.4945	0.864349	0.961617		0.00149339	1.6604e-05	0.574242		0.0777248	0.000717821	0.10736		0.114442	0.00110663	9.01718e-06		0.503242	0.0107515	9.97018e-05		0.0249009	0.000205047	0		0.391405	0.796753	0.988105		0.172123	0.00181541	1.54874e-05		0.000842328	0	0.408517		0.166086	0.00173217	1.54163e-05
	0.384431	0.750292	1		0	0	0.371598		0.0876833	0.000816062	6.77147e-06		0.127485	0.00125586	1.03975e-05		0.516214	0.0114863	0.000106686		0.0378577	0.000320857	8.75293e-07		0.302694	0.695029	1		0.185166	0.00199299	1.713e-05		0.00336249	1.57934e-05	0.170894		0.179114	0.00190595	1.70272e-05
	0.273064	0.59753	0.992069		0.00210297	1.72682e-05	0.170721		0.100724	0.00095478	8.03975e-06		0.140526	0.0014111	1.18382e-05		0.529182	0.0122856	0.000114301		0.0508133	0.000440564	1.8362e-06		0.215096	0.551218	0.973417		0.198208	0.00217822	1.8844e-05		0.0125879	7.48451e-05	2.70991e-07		0.192141	0.00208705	1.8707e-05
	0.167478	0.407071	0.925898		0.0100539	8.29251e-05	0.000211794		0.113764	0.00109885	9.37084e-06		0.153566	0.00157207	1.33344e-05		0.542147	0.0131541	0.000122595		0.0637678	0.000563931	2.8403e-06		0.133239	0.367124	0.89681		0.211248	0.00237132	2.06319e-05		0.0255516	0.000162165	0		0.205167	0.00227558	2.04566e-05
	0.0770433	0.184229	0.789476		0.0228762	0.000194786	0		0.126803	0.00124772	1.07466e-05		0.166604	0.00173977	1.48906e-05		0.555109	0.0141012	0.000131661		0.0767211	0.000691883	3.88786e-06		0.0635293	0.149306	0.757701		0.224287	0.00257269	2.24974e-05		0.0385142	0.000252361	1.05892e-06		0.21819	0.00247235	2.22836e-05
	0.0155762	0.00016044	0.575694		0.0356977	0.000310346	1.03927e-06		0.13984	0.00140252	1.21775e-05		0.179641	0.00191437	1.65129e-05		0.568067	0.0151416	0.000141652		0.0896732	0.000824158	4.97589e-06		0.0153434	0.000205703	0.551513		0.237325	0.00278312	2.44481e-05		0.0514755	0.00034558	2.12728e-06		0.231213	0.00267762	2.41907e-05
	0	0	0.337689		0.0485181	0.000429799	1.90645e-06		0.152876	0.00156334	1.36648e-05		0.192677	0.00209617	1.82056e-05		0.581022	0.0162837	0.000152653		0.102624	0.000961375	6.08212e-06		0	0	0.330313		0.25036	0.00300284	2.64861e-05		0.0644356	0.000441961	3.22844e-06		0.244233	0.00289215	2.61849e-05
	0.00282708	2.40145e-05	0.103623		0.0613373	0.000553255	2.86422e-06		0.16591	0.00173044	1.52111e-05		0.20571	0.00228556	1.9973e-05		0.593972	0.0175464	0.000164858		0.115574	0.00110327	7.21602e-06		0.00146301	1.61811e-05	0.112275		0.263394	0.00323306	2.86229e-05		0.0773945	0.000541676	4.3717e-06		0.257252	0.00311641	2.82709e-05
	0.0133625	0.000119561	0		0.0741552	0.00068098	3.82499e-06		0.178943	0.0019044	1.68215e-05		0.218743	0.00248323	2.18149e-05		0.606919	0.018944	0.000178418		0.128522	0.0012508	8.37032e-06		0.00884446	0.000107184	0		0.276426	0.00347371	3.08578e-05		0.0903521	0.000644912	5.55596e-06		0.270269	0.00335147	3.04589e-05
	0.025427	0.000234023	8.17506e-07		0.0869718	0.000813159	4.81895e-06		0.191974	0.00208534	1.84975e-05		0.231773	0.00268943	2.37373e-05		0.619861	0.0205058	0.00019364		0.141469	0.0014036	9.54773e-06		0.0176949	0.000221636	8.47289e-07		0.289457	0.00372659	3.32082e-05		0.103308	0.000751889	6.78654e-06		0.283285	0.00359765	3.27519e-05
	0.0374903	0.000352159	1.88115e-06		0.0997872	0.000950032	5.84695e-06		0.205004	0.00227412	2.02469e-05		0.244802	0.00290457	2.57438e-05		0.632798	0.0222465	0.000210679		0.154414	0.0015625	1.07675e-05		0.0265444	0.000339644	1.80716e-06		0.302485	0.003992	3.56768e-05		0.116263	0.000862817	8.06384e-06		0.296298	0.00385553	3.51554e-05
	0.0495526	0.00047433	2.94955e-06		0.112601	0.00109198	6.91439e-06		0.218032	0.00247067	2.20694e-05		0.25783	0.0031293	2.78409e-05		0.64573	0.0242164	0.000230081		0.167358	0.00172751	1.20299e-05		0.0353932	0.00046155	2.79945e-06		0.315512	0.00427063	3.82702e-05		0.129217	0.000977862	9.38739e-06		0.30931	0.00412679	3.76857e-05
	0.0616138	0.000600666	4.04218e-06		0.125414	0.00123918	8.02073e-06		0.231059	0.00267619	2.39762e-05		0.270855	0.00336526	3.00447e-05		0.658657	0.0264362	0.000252068		0.180301	0.00189906	1.33479e-05		0.0442412	0.000587773	3.82585e-06		0.328537	0.00456349	4.09982e-05		0.142169	0.00109721	1.07582e-05		0.32232	0.00441218	4.035e-05
	0.0736738	0.000731347	5.178e-06		0.138225	0.00139205	9.16991e-06		0.244084	0.00289092	2.59696e-05		0.283879	0.00361247	3.2355e-05		0.671578	0.0289673	0.000277326		0.193242	0.00207789	1.474e-05		0.0530883	0.000718432	4.88913e-06		0.341559	0.004873	4.38841e-05		0.15512	0.00122106	1.21772e-05		0.335328	0.00471228	4.31538e-05
	0.0857326	0.000866758	6.36877e-06		0.151035	0.0015508	1.03649e-05		0.257107	0.00311531	2.80539e-05		0.296901	0.00387156	3.47778e-05		0.684492	0.0318635	0.000306459		0.206181	0.0022641	1.62084e-05		0.0619346	0.000853581	5.98958e-06		0.35458	0.00519938	4.69299e-05		0.168069	0.00134979	1.36521e-05		0.348334	0.00502791	4.61049e-05
	0.0977902	0.00100694	7.6111e-06		0.163844	0.0017157	1.16085e-05		0.270129	0.00334989	3.02342e-05		0.309921	0.00414358	3.73235e-05		0.6974	0.0351857	0.000340178		0.219119	0.00245805	1.7762e-05		0.07078	0.000993699	7.13092e-06		0.367599	0.00554363	5.01453e-05		0.181017	0.00148398	1.51963e-05		0.361337	0.00536272	4.92388e-05
	0.109847	0.00115236	8.89848e-06		0.176651	0.00188718	1.29029e-05		0.283149	0.00359633	3.25265e-05		0.322939	0.00443028	4.0009e-05		0.710299	0.0390379	0.000379745		0.232056	0.00266054	1.93834e-05		0.0796245	0.00113888	8.31398e-06		0.380615	0.00590793	5.35513e-05		0.193964	0.00162359	1.68034e-05		0.374339	0.00571706	5.25588e-05
	0.121902	0.00130315	1.02344e-05		0.189457	0.00206579	1.42499e-05		0.296167	0.00385474	3.49318e-05		0.335956	0.00473193	4.28368e-05		0.72319	0.0434798	0.000425859		0.24499	0.00287222	2.10619e-05		0.0884681	0.00128949	9.54176e-06		0.39363	0.00629531	5.71776e-05		0.206909	0.00176887	1.84762e-05		0.387339	0.00609201	5.60751e-05
	0.133956	0.00145979	1.16173e-05		0.202261	0.0022517	1.56526e-05		0.309183	0.00412578	3.74565e-05		0.34897	0.00504937	4.58151e-05		0.736071	0.0486887	0.000480908		0.257924	0.00309337	2.28131e-05		0.0973107	0.00144586	1.08171e-05		0.406642	0.00670622	6.10282e-05		0.219852	0.00192005	2.02175e-05		0.400336	0.00648897	5.98014e-05
	0.146008	0.00162247	1.30441e-05		0.215064	0.00244523	1.71136e-05		0.322198	0.00441037	4.01093e-05		0.361982	0.00538481	4.89653e-05		0.748941	0.0547414	0.000545814		0.270855	0.00332443	2.46391e-05		0.106152	0.00160837	1.2143e-05		0.419652	0.00714217	6.51178e-05		0.232794	0.00207739	2.203e-05		0.413331	0.00691219	6.37802e-05
	0.158059	0.00179145	1.45131e-05		0.227865	0.00264687	1.86367e-05		0.33521	0.0047114	4.2918e-05		0.374992	0.00574084	5.23124e-05		0.761798	0.0618446	0.00062379		0.283785	0.00356675	2.65652e-05		0.114993	0.00177723	1.35214e-05		0.432659	0.00760747	6.94889e-05		0.245734	0.00224287	2.39388e-05		0.426324	0.00736203	6.80143e-05
	0.170109	0.00196731	1.60438e-05		0.240664	0.00285828	2.02345e-05		0.34822	0.00502881	4.58821e-05		0.388	0.00611776	5.58594e-05		0.77464	0.0701598	0.00071721		0.296713	0.00382148	2.8612e-05		0.123833	0.00195274	1.49548e-05		0.445664	0.00810524	7.41719e-05		0.258672	0.00241591	2.5936e-05		0.439314	0.00784019	7.25204e-05
	0.182157	0.00215046	1.76444e-05		0.253462	0.00307927	2.19057e-05		0.361229	0.0053636	4.90113e-05		0.401006	0.00651693	5.96193e-05		0.787466	0.0798595	0.000829146		0.309639	0.00408887	3.07751e-05		0.132671	0.00213564	1.64493e-05		0.458666	0.00863659	7.91778e-05		0.271609	0.00259687	2.80258e-05		0.452302	0.0083498	7.73291e-05
	0.194204	0.00234115	1.93105e-05		0.266258	0.00331038	2.36545e-05		0.374235	0.00571725	5.23195e-05		0.414009	0.00694181	6.36267e-05		0.800272	0.0911863	0.000964696		0.322563	0.00436962	3.30629e-05		0.141509	0.00232617	1.8007e-05		0.471666	0.0092038	8.45285e-05		0.284544	0.00278614	3.0213e-05		0.465287	0.0089	8.25305e-05
	0.20625	0.00253971	2.10453e-05		0.279053	0.0035521	2.54846e-05		0.387239	0.0060927	5.58363e-05		0.42701	0.00739499	6.7907e-05		0.813055	0.104346	0.00112887		0.335485	0.00466521	3.54656e-05		0.150346	0.00252466	1.96306e-05		0.484663	0.00981711	9.03261e-05		0.297477	0.0029841	3.2502e-05		0.47827	0.00949019	8.81184e-05
	0.218294	0.00274737	2.28714e-05		0.291845	0.00380636	2.74113e-05		0.400241	0.00649036	5.9565e-05		0.440009	0.00787736	7.24687e-05		0.82581	0.11957	0.00132782		0.348406	0.00497703	3.79765e-05		0.159181	0.00273147	2.13231e-05		0.497657	0.0104785	9.65896e-05		0.310409	0.00319268	3.4916e-05		0.491249	0.0101234	9.41223e-05
	0.230336	0.00296462	2.47958e-05		0.304636	0.00407347	2.94369e-05		0.41324	0.00691156	6.35186e-05		0.453005	0.00839078	7.73301e-05		0.838532	0.137064	0.00157089		0.361324	0.00530555	4.06091e-05		0.168015	0.0029483	2.30988e-05		0.510648	0.0111907	0.000103346		0.323338	0.00341275	3.74652e-05		0.504226	0.0108062	0.000100609
	0.242377	0.0031918	2.68211e-05		0.317425	0.00435399	3.15657e-05		0.426237	0.00735942	6.77276e-05		0.465999	0.00894197	8.25578e-05		0.851216	0.157043	0.00186643		0.37424	0.0056517	4.33667e-05		0.176848	0.0031751	2.49573e-05		0.523636	0.0119583	0.000110641		0.336266	0.0036442	4.01483e-05		0.5172	0.0115504	0.000107697
	0.254417	0.00342941	2.89545e-05		0.330212	0.00464862	3.38033e-05		0.439232	0.00784002	7.22513e-05		0.478989	0.00953637	8.82056e-05		0.863852	0.17968	0.00223053		0.387154	0.0060185	4.6291e-05		0.185681	0.00341242	2.69032e-05		0.536621	0.0128023	0.000118687		0.349192	0.00388763	4.29725e-05		0.530171	0.0123562	0.000115388
	0.266454	0.0036788	3.11812e-05		0.342998	0.0049595	3.61666e-05		0.452224	0.00835319	7.70878e-05		0.491977	0.0101746	9.42794e-05		0.876431	0.205146	0.00267983		0.400066	0.00640878	4.94209e-05		0.194511	0.00366091	2.89419e-05		0.549602	0.0137213	0.000127469		0.362115	0.00414364	4.59449e-05		0.543138	0.0132286	0.00012373
	0.278491	0.00394046	3.3509e-05		0.355781	0.00528818	3.86676e-05		0.465214	0.00890123	8.22598e-05		0.504962	0.0108597	0.00010081		0.888941	0.23358	0.0032389		0.412976	0.00682283	5.27474e-05		0.203341	0.00392212	3.10868e-05		0.562581	0.0147216	0.00013705		0.375037	0.00441368	4.90831e-05		0.556102	0.0141809	0.000132861
	0.290525	0.00421494	3.59444e-05		0.368562	0.00563501	4.13091e-05		0.478201	0.00948972	8.78226e-05		0.517944	0.0116021	0.000107902		0.901363	0.265091	0.0039469		0.425883	0.00726216	5.62851e-05		0.212169	0.00419629	3.33398e-05		0.575555	0.0158154	0.000147554		0.387956	0.00470151	5.24324e-05		0.569063	0.0152302	0.000142956
	0.302557	0.00450292	3.84907e-05		0.381341	0.00600104	4.40993e-05		0.491185	0.0101266	9.38556e-05		0.530923	0.012413	0.000115667		0.913676	0.299771	0.00485521		0.438788	0.00773102	6.00658e-05		0.220996	0.00448413	3.57069e-05		0.588525	0.0170311	0.000159278		0.400874	0.00500645	5.59844e-05		0.582019	0.0163807	0.000154054
	0.314588	0.0048074	4.11909e-05		0.394118	0.00638879	4.70583e-05		0.504166	0.0108123	0.000100363		0.543899	0.0132944	0.000124126		0.92585	0.337684	0.00604075		0.451691	0.00823357	6.41214e-05		0.229822	0.0047868	3.8198e-05		0.601492	0.0183731	0.000172262		0.413789	0.00532958	5.97522e-05		0.594972	0.0176513	0.000166355
	0.326617	0.00512856	4.40404e-05		0.406893	0.00680281	5.02222e-05		0.517145	0.0115506	0.000107381		0.556871	0.0142553	0.000133372		0.937838	0.378856	0.00763856		0.464591	0.00877046	6.84604e-05		0.238647	0.00510724	4.08379e-05		0.614454	0.0198635	0.00018674		0.426701	0.00567198	6.37489e-05		0.60792	0.0190711	0.000180164
	0.338644	0.00546731	4.70463e-05		0.419665	0.00724263	5.35871e-05		0.53012	0.0123521	0.000115017		0.56984	0.0153157	0.000143612		0.949576	0.423287	0.00985957		0.477488	0.009344	7.31023e-05		0.24747	0.00544545	4.36266e-05		0.627412	0.0215413	0.000203128		0.439612	0.00603972	6.80484e-05		0.620864	0.0206473	0.000195551
	0.350669	0.00582471	5.02187e-05		0.432435	0.0077099	5.7166e-05		0.543091	0.0132298	0.000123402		0.582805	0.016479	0.000154878		0.960958	0.470929	0.0130886		0.490383	0.00996062	7.81018e-05		0.256291	0.00580251	4.65733e-05		0.640364	0.023417	0.00022153		0.452519	0.00643316	7.26553e-05		0.633804	0.0224059	0.000212796
	0.362692	0.00620504	5.36031e-05		0.445203	0.00820624	6.09718e-05		0.55606	0.0141862	0.000132561		0.595766	0.0177543	0.000167263		0.971813	0.521678	0.018011		0.503275	0.0106282	8.35255e-05		0.265111	0.00618046	4.96956e-05		0.653312	0.0255275	0.000242351		0.465424	0.00685345	7.75832e-05		0.646738	0.0243971	0.000232446
	0.374713	0.00660816	5.7196e-05		0.457968	0.00874109	6.50803e-05		0.569025	0.0152323	0.000142606		0.608722	0.0191808	0.000181183		0.981845	0.57534	0.025898		0.516163	0.0113492	8.93941e-05		0.27393	0.00658275	5.30234e-05		0.666253	0.0279328	0.000266257		0.478327	0.00730237	8.28537e-05		0.659667	0.0266378	0.000254678
	0.386732	0.00703549	6.10113e-05		0.47073	0.00931581	6.95021e-05		0.581986	0.016391	0.000153776		0.621674	0.0207705	0.00019676		0.990541	0.63158	0.0389141		0.529049	0.012129	9.57534e-05		0.282747	0.0070096	5.65583e-05		0.679189	0.0306598	0.000293538		0.491227	0.00778501	8.853e-05		0.67259	0.0292014	0.000280323
	0.398749	0.00748847	6.5063e-05		0.48349	0.00993256	7.42547e-05		0.594943	0.0176662	0.000166109		0.634622	0.0225471	0.000214248		0.997029	0.689818	0.0602621		0.541932	0.0129764	0.000102678		0.291562	0.00746255	6.03135e-05		0.692117	0.033812	0.000325406		0.504124	0.0083083	9.46979e-05		0.685506	0.0321297	0.000309846
	0.410764	0.00797448	6.94148e-05		0.496247	0.0105955	7.93717e-05		0.607896	0.0190697	0.000179723		0.647564	0.024561	0.000234202		1	0.749127	0.0937211		0.554811	0.0139057	0.000110297		0.300376	0.00794422	6.43116e-05		0.705038	0.0374285	0.000362292		0.517018	0.00887276	0.000101363		0.698415	0.0354862	0.000343987
	0.422776	0.00849457	7.40774e-05		0.509001	0.0113172	8.4956e-05		0.620844	0.0206491	0.000195126		0.660501	0.0268293	0.000256799		0.997659	0.808047	0.142547		0.567687	0.0149228	0.000118658		0.309188	0.00846289	6.86246e-05		0.717951	0.041624	0.000405632		0.529909	0.00948159	0.000108566		0.711316	0.0393905	0.000384202
	0.434785	0.00905024	7.90653e-05		0.521752	0.0120979	9.10096e-05		0.633788	0.0224142	0.000212418		0.673432	0.0294179	0.00028279		0.987875	0.864479	0.208479		0.580559	0.0160379	0.000127851		0.317999	0.00901765	7.32443e-05		0.730855	0.0465087	0.000456803		0.542797	0.010149	0.000116484		0.724209	0.0438902	0.000431028
	0.446793	0.00964383	8.44003e-05		0.5345	0.0129424	9.75706e-05		0.646727	0.0244007	0.000231985		0.686356	0.0323913	0.000312907		0.968397	0.91561	0.29158		0.593427	0.0172638	0.000137986		0.326807	0.00961106	7.81927e-05		0.743748	0.052184	0.000517136		0.555681	0.0108785	0.000125162		0.737091	0.0491501	0.000486702
	0.458797	0.0102858	9.0182e-05		0.547244	0.0138622	0.000104735		0.65966	0.0266586	0.000254382		0.699273	0.035783	0.000347516		0.937093	0.957955	0.390127		0.606291	0.0186281	0.000149317		0.335614	0.0102458	8.34934e-05		0.756628	0.0588629	0.000589749		0.568562	0.0116738	0.000134647		0.749963	0.055287	0.00055275
	0.470799	0.0109821	9.64677e-05		0.559985	0.0148755	0.000112653		0.672587	0.0292106	0.000279845		0.712182	0.0397259	0.000388284		0.892294	0.987573	0.500627		0.619151	0.0201446	0.000161963		0.344418	0.0109377	8.92849e-05		0.769496	0.0666425	0.000675862		0.581439	0.0125439	0.00014505		0.762821	0.0624795	0.000631934
	0.482798	0.0117337	0.000103264		0.572723	0.0159859	0.000121352		0.685508	0.0321508	0.00030947		0.725082	0.044282	0.000435941		0.832691	1	0.617811		0.632006	0.0218339	0.000176109		0.353221	0.0116859	9.55611e-05		0.782347	0.0757585	0.000779872		0.594313	0.0135117	0.00015667		0.775665	0.0708937	0.000726735
	0.494795	0.0125446	0.000110611		0.585457	0.0172101	0.000130975		0.698421	0.0355244	0.000343761		0.737972	0.0496092	0.000492616		0.758102	0.990874	0.734588		0.644857	0.0237397	0.000192164		0.362022	0.0124955	0.000102364		0.79518	0.0863911	0.000904784		0.607182	0.0145808	0.000169552		0.788492	0.0807316	0.000841068
	0.506788	0.0134265	0.000118619		0.598186	0.0185744	0.000141748		0.711327	0.0393992	0.000383528		0.750851	0.0558281	0.000559887		0.668875	0.955458	0.842139		0.657702	0.0258964	0.000210445		0.37082	0.0133782	0.000109801		0.807991	0.0987861	0.00105674		0.620047	0.0157688	0.000183923		0.801298	0.0922038	0.000978982
	0.518778	0.0143965	0.000127456		0.610912	0.0200863	0.000153729		0.724224	0.0439208	0.000430615		0.763717	0.0631098	0.000640437		0.567179	0.889744	0.930018		0.670541	0.028339	0.000231275		0.379616	0.0143453	0.000117974		0.820776	0.113146	0.00123997		0.632907	0.017108	0.000200216		0.814081	0.10552	0.00114569
	0.530765	0.015457	0.000137142		0.623633	0.0217704	0.000167133		0.737111	0.0491716	0.000486054		0.776568	0.0716347	0.000737099		0.456235	0.790162	0.986732		0.683374	0.0311227	0.00025519		0.388409	0.0154007	0.000126916		0.833531	0.129698	0.0014642		0.645762	0.0186069	0.000218535		0.826837	0.12092	0.00134818
	0.542748	0.0166208	0.000147803		0.636349	0.0236722	0.00018236		0.749987	0.0553301	0.000552368		0.789401	0.0815876	0.000853354		0.34114	0.654375	1		0.6962	0.0343275	0.000282997		0.397201	0.0165539	0.000136712		0.84625	0.148657	0.0017361		0.658612	0.020296	0.000239298		0.839558	0.138616	0.00159569
	0.554728	0.0179187	0.000159746		0.649059	0.0258073	0.000199541		0.76285	0.0625112	0.00063111		0.802214	0.0932015	0.000994108		0.228694	0.48221	0.957471		0.709019	0.0380171	0.000315317		0.405989	0.0178395	0.000147679		0.858925	0.170207	0.00207013		0.671456	0.0222232	0.000263169		0.852241	0.158817	0.00189719
	0.566704	0.0193548	0.000173006		0.661765	0.0282449	0.000219312		0.775698	0.070941	0.000726209		0.815004	0.106666	0.00116358		0.127735	0.276545	0.846967		0.72183	0.042298	0.000353308		0.414774	0.0192627	0.000159864		0.871547	0.194527	0.00248164		0.684294	0.0244121	0.000290466		0.864875	0.181695	0.0022682
	0.578676	0.0209432	0.000187724		0.674463	0.0310235	0.000242014		0.788529	0.080765	0.000839816		0.827765	0.122232	0.00137003		0.0494911	0.0494876	0.657727		0.73463	0.0472841	0.000398205		0.423557	0.0208464	0.000173479		0.884106	0.221766	0.00299115		0.697125	0.0269444	0.000322389		0.877451	0.207423	0.00272599
	0.590643	0.0227379	0.000204453		0.687156	0.0342012	0.000268195		0.80134	0.0922398	0.00097779		0.840492	0.14011	0.00162181		0.00720446	6.62226e-05	0.411969		0.747421	0.0530915	0.000451248		0.432336	0.0226304	0.000188903		0.896585	0.252046	0.0036326		0.709949	0.0298524	0.000359381		0.889956	0.236121	0.00329874
	0.602605	0.0247514	0.000223317		0.69984	0.0378916	0.000298963		0.814127	0.105567	0.00114452		0.853179	0.160518	0.00192894		0	0	0.166613		0.760199	0.0598956	0.000514867		0.441112	0.0246281	0.000206256		0.908964	0.285468	0.00444983		0.722763	0.033233	0.000402973		0.902373	0.267902	0.00402061
	0.614563	0.027028	0.000244781		0.712517	0.0421382	0.000334712		0.826886	0.120986	0.00134749		0.865817	0.183616	0.00230846		0.00901782	7.36456e-05	0		0.772963	0.0678537	0.000590915		0.449884	0.0268871	0.000226002		0.921219	0.322109	0.00550637		0.735569	0.0371683	0.000454439		0.914678	0.302856	0.00494783
	0.626515	0.0296309	0.000269515		0.725184	0.0470922	0.000377077		0.839612	0.138706	0.00159457		0.878397	0.209584	0.00277572		0.0220598	0.000186516	8.67102e-07		0.785711	0.0771538	0.000682017		0.458652	0.0294652	0.000248707		0.933309	0.362009	0.00691289		0.748363	0.0417488	0.000515306		0.92684	0.341043	0.00616686
	0.638461	0.0325871	0.000297795		0.737841	0.0528692	0.000427267		0.852299	0.158933	0.00189609		0.890904	0.238532	0.00335991		0.0351006	0.000303149	1.96081e-06		0.798441	0.0880145	0.000792258		0.467416	0.0324044	0.000274787		0.945179	0.405181	0.00883827		0.761145	0.0471354	0.000588522		0.938811	0.38249	0.00781201
	0.6504	0.0360148	0.000330966		0.750486	0.0596357	0.000487301		0.864936	0.181835	0.00226792		0.90332	0.270566	0.00410129		0.0481402	0.000423653	3.06588e-06		0.811148	0.100663	0.00092541		0.476175	0.0358012	0.00030525		0.956744	0.451599	0.0115866		0.773914	0.0534086	0.00067538		0.950526	0.427195	0.0101017
	0.662332	0.0399669	0.000369599		0.763117	0.0675526	0.000559087		0.877517	0.207589	0.0027251		0.915623	0.30578	0.00505138		0.0611785	0.000548328	4.21294e-06		0.823829	0.11532	0.00108763		0.484929	0.0397011	0.00034054		0.967863	0.501183	0.015691		0.786665	0.0607647	0.00078062		0.961874	0.475105	0.0134467
	0.674256	0.04453	0.000414717		0.775732	0.0768147	0.000645526		0.890025	0.236311	0.00329803		0.927779	0.344229	0.00630251		0.0742156	0.000677253	5.40206e-06		0.83648	0.13224	0.0012848		0.493676	0.0442576	0.00038241		0.978306	0.553786	0.0221225		0.799398	0.0693363	0.000907033		0.972673	0.526107	0.018574
	0.68617	0.0498728	0.000468455		0.788329	0.0876279	0.000749686		0.902445	0.268115	0.0040227		0.939741	0.385942	0.0079912		0.0872513	0.000810801	6.6347e-06		0.849093	0.1516	0.00152643		0.502417	0.0495423	0.000431607		0.987661	0.609137	0.0326583		0.812108	0.079317	0.00106076		0.982617	0.580001	0.0268111
	0.698075	0.056098	0.00053211		0.800904	0.100199	0.000875471		0.914754	0.303094	0.00494991		0.951438	0.430907	0.0103617		0.100286	0.000949133	7.91203e-06		0.861662	0.173606	0.0018225		0.511151	0.0557235	0.000490248		0.995225	0.666774	0.0500738		0.824792	0.0908657	0.00124648		0.991164	0.636433	0.0404255
	0.709967	0.0634072	0.000608595		0.813454	0.114771	0.00102808		0.926918	0.341305	0.00616867		0.962758	0.479072	0.0138255		0.113319	0.00109246	9.23588e-06		0.874176	0.198415	0.00218724		0.519875	0.0629663	0.000560399		0.999866	0.725916	0.0779708		0.837444	0.104158	0.00147357		0.997409	0.6948	0.0626922
	0.721846	0.071939	0.000699859		0.825973	0.131559	0.00121439		0.938893	0.382777	0.0078112		0.97351	0.530316	0.0191658		0.126351	0.00124129	1.06114e-05		0.886626	0.226119	0.00264016		0.52859	0.0714158	0.000644065		1	0.785348	0.119991		0.850058	0.119355	0.00174949		1	0.754135	0.097418
	0.733708	0.0819356	0.000810423		0.838456	0.150779	0.00144102		0.950609	0.427504	0.0101096		0.983366	0.584426	0.0277811		0.139381	0.00139576	1.20395e-05		0.898993	0.256851	0.00321058		0.537293	0.0813119	0.000745208		0.99362	0.843243	0.178597		0.862628	0.136602	0.00208835		0.997105	0.812926	0.147729
	0.745552	0.0935658	0.000942978		0.850894	0.172611	0.00171939		0.961957	0.475436	0.0134597		0.991766	0.641035	0.0420021		0.15241	0.00155614	1.35227e-05		0.911259	0.290712	0.00393439		0.545983	0.0928434	0.000867128		0.978508	0.897094	0.254558		0.875142	0.156025	0.00250735		0.986573	0.869016	0.215251
	0.757374	0.107088	0.00110432		0.863281	0.197237	0.00206179		0.972758	0.526461	0.018594		0.997776	0.699517	0.0652113		0.165438	0.00172271	1.50635e-05		0.923395	0.327784	0.00487855		0.554657	0.106252	0.00101495		0.95247	0.943729	0.346986		0.88759	0.177743	0.00302699		0.966152	0.919531	0.299884
	0.769171	0.122716	0.00129999		0.875603	0.224787	0.00248817		0.982692	0.58037	0.0268659		1	0.758865	0.101194		0.178464	0.00189621	1.66696e-05		0.935362	0.368121	0.00614079		0.563312	0.121749	0.00119439		0.913531	0.979322	0.453095		0.899955	0.201845	0.00368214		0.933732	0.960931	0.399753
	0.780936	0.140677	0.00153845		0.887845	0.255384	0.00302342		0.991219	0.63681	0.0405217		0.996572	0.817523	0.153048		0.191488	0.00207675	1.83418e-05		0.9471	0.411733	0.00787524		0.571944	0.139563	0.00141293		0.860193	0.999593	0.568371		0.912215	0.2284	0.00452172		0.887702	0.989254	0.511208
	0.792664	0.161167	0.00183027		0.899988	0.28913	0.0037053		0.997444	0.695183	0.0628285		0.985308	0.873273	0.222357		0.204511	0.00226466	2.0083e-05		0.958519	0.458581	0.010368		0.58055	0.159893	0.00167977		0.791685	1	0.686443		0.924343	0.257466	0.00561289		0.826794	1	0.628816
	0.804349	0.184383	0.00218717		0.912003	0.326097	0.00459375		1	0.754509	0.0975917		0.963951	0.923182	0.308732		0.217533	0.00246035	2.18973e-05		0.969471	0.508577	0.0141158		0.589124	0.18293	0.00200694		0.708222	0.975978	0.799135		0.936296	0.289068	0.00707549		0.750889	0.988789	0.745322
	0.815978	0.210466	0.00263054		0.923852	0.366323	0.00577826		0.997059	0.81328	0.147955		0.930515	0.963719	0.410038		0.230552	0.00266519	2.37976e-05		0.979703	0.561556	0.0200468		0.597658	0.208825	0.00241285		0.611181	0.923121	0.896578		0.948015	0.32321	0.00909397		0.660479	0.950935	0.851758
	0.827542	0.239559	0.00318435		0.935479	0.40982	0.00740295		0.986461	0.869331	0.215574		0.883235	0.990746	0.522342		0.243571	0.00287917	2.57839e-05		0.988774	0.617228	0.029781		0.606145	0.237734	0.00291778		0.503384	0.837579	0.967512		0.959403	0.359862	0.0120045		0.557788	0.882405	0.937505
	0.839023	0.271771	0.00388304		0.946793	0.456555	0.00973558		0.965945	0.919787	0.300294		0.821238	1	0.640117		0.256587	0.00310277	2.78606e-05		0.995934	0.675095	0.0458319		0.614572	0.269764	0.00355598		0.389254	0.716625	1		0.970303	0.39895	0.0164027		0.446265	0.779838	0.991082
	0.850399	0.307187	0.00478004		0.957655	0.506446	0.0132311		0.933438	0.961126	0.400155		0.744014	0.986728	0.756013		0.269602	0.00333662	3.00339e-05		1	0.734332	0.071436		0.622924	0.305003	0.00437367		0.274875	0.559203	0.982012		0.980452	0.440342	0.0233923		0.331056	0.640853	1
	0.861643	0.345875	0.00595749		0.967813	0.559326	0.0187647		0.887292	0.989342	0.511475		0.652638	0.946633	0.861077		0.282615	0.00358235	3.23194e-05		0.99928	0.793582	0.109441		0.63118	0.343511	0.00544668		0.168116	0.366679	0.901107		0.989387	0.483799	0.0348885		0.219207	0.46567	0.952055
	0.87271	0.387859	0.00755087		0.976845	0.614914	0.0278206		0.826314	1	0.628781		0.549112	0.875536	0.944737		0.295626	0.00384008	3.47181e-05		0.991776	0.850929	0.161737		0.639309	0.385318	0.00689338		0.0789599	0.144951	0.745464		0.996312	0.52891	0.0538404		0.119702	0.257481	0.835012
	0.883536	0.433133	0.00977278		0.984022	0.672718	0.0427648		0.750165	0.98852	0.744896		0.437127	0.770016	0.99489		0.308635	0.00411046	3.72364e-05		0.975312	0.903797	0.228863		0.647265	0.430421	0.00890674		0.0201944	0.000181588	0.513673		1	0.575001	0.0837977		0.0440199	0.0311071	0.638441
	0.894018	0.481642	0.0130251		0.988191	0.73192	0.0665905		0.659747	0.950546	0.850891		0.322159	0.628697	1		0.321643	0.00439448	3.98837e-05		0.947732	0.94892	0.309812		0.654976	0.478769	0.011845		0	0	0.26639		0.998756	0.621011	0.12813		0.00523127	4.8918e-05	0.391221
	0.903987	0.533271	0.0180107		0.987732	0.791217	0.10209		0.556862	0.881692	0.936173		0.211063	0.450914	0.947036		0.334648	0.00469462	4.26839e-05		0.907141	0.982425	0.402013		0.662321	0.530253	0.0163316		0.00341547	2.53427e-05	0.0291841		0.990526	0.665407	0.188793		0	0	0.146057
	0.913156	0.587816	0.0260276		0.980663	0.848702	0.15116		0.445377	0.77892	0.989016		0.113066	0.240656	0.823961		0.347652	0.00501095	4.56376e-05		0.85217	1	0.501307		0.669099	0.584675	0.0235216		0.0162837	0.000134928	0		0.973092	0.706115	0.266176		0.00987216	8.11919e-05	0
	0.921008	0.644908	0.039305		0.964833	0.901847	0.214427		0.330224	0.639683	0.996796		0.0398087	0.0167457	0.620624		0.360653	0.00534442	4.87541e-05		0.782197	0.997207	0.602151		0.674943	0.64168	0.0354234		0.0293434	0.000250383	1.00412e-06		0.944315	0.740543	0.358981		0.0229164	0.000194455	1.31639e-06
	0.926705	0.703938	0.0609807		0.938082	0.947413	0.290985		0.218578	0.464185	0.948082		0.00387005	3.79848e-05	0.372085		0.373653	0.00569665	5.20488e-05		0.697473	0.969409	0.69732		0.679261	0.70068	0.0548929		0.0424018	0.000369693	2.15078e-06		0.902323	0.765619	0.464103		0.0359595	0.000311288	2.42983e-06
	0.928951	0.763872	0.0946466		0.898507	0.981544	0.378411		0.119414	0.255952	0.830694		0	0	0.126709		0.38665	0.00607112	5.55563e-05		0.599571	0.912264	0.778176		0.681127	0.760677	0.0852654		0.055459	0.00049314	3.3043e-06		0.845775	0.777954	0.576756		0.0490014	0.000432175	3.48278e-06
	0.926072	0.823185	0.143339		0.844702	1	0.47291		0.0440826	0.0299004	0.633915		0.0105691	8.74234e-05	0		0.399645	0.0064678	5.92755e-05		0.491546	0.822131	0.83506		0.679331	0.820185	0.12945		0.068515	0.000620712	4.46524e-06		0.774119	0.773996	0.690355		0.0620421	0.000557102	4.5367e-06
	0.916087	0.879684	0.208626		0.775982	0.998164	0.568968		0.00535044	4.99475e-05	0.387031		0.023622	0.000200951	6.533e-07		0.412638	0.00688802	6.32196e-05		0.377886	0.696261	0.857523		0.672429	0.877059	0.188931		0.0815697	0.000752872	5.6763e-06		0.687824	0.750208	0.796582		0.0750815	0.000686475	5.72206e-06
	0.896906	0.930463	0.290403		0.692703	0.97155	0.659901		0	0	0.142331		0.0366736	0.000318242	1.70029e-06		0.425628	0.00733314	6.74017e-05		0.264921	0.533834	0.835092		0.658898	0.928436	0.263715		0.094623	0.000889616	6.93683e-06		0.588619	0.70327	0.885553		0.0881197	0.000820314	6.97354e-06
	0.866614	0.971962	0.386817		0.596268	0.915737	0.737594		0.00997545	8.21132e-05	0		0.049724	0.000439557	2.81756e-06		0.438616	0.00780854	7.18743e-05		0.160832	0.337186	0.757447		0.637315	0.970787	0.352183		0.107675	0.00103141	8.24484e-06		0.479642	0.630328	0.946151		0.101157	0.000959088	8.25747e-06
	0.823491	1	0.494229		0.489541	0.826791	0.792675		0.0230242	0.000195389	9.78537e-07		0.0627732	0.000564889	3.98627e-06		0.451602	0.00831783	7.66723e-05		0.075779	0.113016	0.614522		0.606433	1	0.451175		0.120726	0.00117837	9.60134e-06		0.365639	0.529334	0.966517		0.114192	0.00110282	9.58817e-06

## Sheet: Supplementary Fig. 4
	Supplementary Fig. 4 a				Supplementary Fig. 4 b (ii)					Supplementary Fig. 4 b (iii)				Supplementary Fig. 4 c (i)
	A	B			Data	Mean (simulation)	std (simulation)			alpha	beta			A -> A	A -| A	A -> B	A -| B	B -> A	B -| A	B -> B	B -| B
	1.3229	1			1	1	0			1.2155	0.95641			0.00468312	-0.00468312	0.24734	-0.24734	0.268313	-0.268313	-0.963009	0.963009
	1.2929	1.0034			1.0034	1.0062	0.0036518			2.3612	1.8545			0.107463	-0.107463	0.827964	-0.827964	-0.726914	0.726914	0.134009	-0.134009
	1.2634	1.0068			1.0068	1.0122	0.0071602			1.2544	1.0631			0.101775	-0.101775	0.866586	-0.866586	-0.857219	0.857219	-0.0636586	0.0636586
	1.2344	1.0101			1.0101	1.018	0.010531			1.0982	0.71963			-0.0700661	0.0700661	0.869374	-0.869374	-0.810856	0.810856	-0.00195558	0.00195558
	1.2059	1.0133			1.0133	1.0236	0.01377			1.581	1.8243			0.0234592	-0.0234592	0.867784	-0.867784	-0.819873	0.819873	-1.45777e-05	1.45777e-05
	1.1778	1.0165			1.0165	1.0291	0.016883			4.3041	2.4632			-0.00209809	0.00209809	0.869042	-0.869042	-0.817596	0.817596	0.000320158	-0.000320158
	1.1502	1.0197			1.0197	1.0344	0.019874			3.0722	0.73945			-0.048164	0.048164	0.881515	-0.881515	-0.848864	0.848864	-0.0298623	0.0298623
	1.1231	1.0228			1.0228	1.0396	0.02275			2.4001	2.8439			0.0436248	-0.0436248	0.892699	-0.892699	-0.80333	0.80333	-0.0150755	0.0150755
	1.0965	1.0259			1.0259	1.0446	0.025516			1.0896	0.50827			0.0252262	-0.0252262	0.896175	-0.896175	-0.862756	0.862756	-0.0128146	0.0128146
	1.0703	1.029			1.029	1.0495	0.028176			1.6772	0.14832			-0.0638889	0.0638889	0.91164	-0.91164	-0.898962	0.898962	-0.0452616	0.0452616
	1.0446	1.032			1.032	1.0543	0.030732			4.6691	1.0744			0.00111452	-0.00111452	0.932604	-0.932604	-0.889175	0.889175	-0.0246291	0.0246291
	1.0194	1.035			1.035	1.0589	0.033189			0.097202	0.80045			-0.0309536	0.0309536	0.861038	-0.861038	-0.895529	0.895529	-0.478412	0.478412
	0.99459	1.038			1.038	1.0634	0.035549			1.3157	2.3249			-0.0934812	0.0934812	0.897442	-0.897442	-0.653133	0.653133	-0.139285	0.139285
	0.97026	1.0409			1.0409	1.0678	0.037815			4.0911	0.72926			0.00298661	-0.00298661	0.799182	-0.799182	-0.727623	0.727623	0.0283363	-0.0283363
	0.94639	1.0438			1.0438	1.0721	0.03999			1.7156	5			-0.0150652	0.0150652	0.795234	-0.795234	-0.689349	0.689349	-0.00128988	0.00128988
	0.92297	1.0467			1.0467	1.0762	0.042078			2.5665	1.9503			0.000659785	-0.000659785	0.791057	-0.791057	-0.675808	0.675808	-0.00040973	0.00040973
	0.9	1.0496			1.0496	1.0802	0.044081			2.1438	1.2811			-0.0990735	0.0990735	0.758204	-0.758204	-0.713105	0.713105	-0.0484348	0.0484348
	0.87747	1.0524			1.0524	1.0841	0.046003			1.4048	0.99056			-0.0656283	0.0656283	0.761513	-0.761513	-0.654165	0.654165	-0.00848543	0.00848543
	0.85538	1.0552			1.0552	1.088	0.047847			2.032	1.987			-0.252954	0.252954	0.728536	-0.728536	-0.834641	0.834641	-0.0312999	0.0312999
	0.83373	1.0579			1.0579	1.0917	0.049615			3.3392	4.7508			0.00928437	-0.00928437	0.699429	-0.699429	-0.786426	0.786426	-0.227799	0.227799
	0.81252	1.0606			1.0606	1.0953	0.051312			0.68333	3.8378			0.0101391	-0.0101391	0.771095	-0.771095	-0.826146	0.826146	-0.0639452	0.0639452
	0.79174	1.0633			1.0633	1.0988	0.052939			4.6822	5			-0.657088	0.657088	0.582584	-0.582584	-0.846863	0.846863	-0.0719475	0.0719475
	0.77139	1.066			1.066	1.1022	0.054502			2.0728	1.3949			0.199502	-0.199502	0.331647	-0.331647	-0.450046	0.450046	-0.772016	0.772016
	0.75147	1.0686			1.0686	1.1056	0.056002			1.6074	4.052			0.209757	-0.209757	0.723816	-0.723816	-0.524147	0.524147	-0.271498	0.271498
	0.73197	1.0712			1.0712	1.1088	0.057443			1.6659	2.8385			0.273216	-0.273216	0.933206	-0.933206	-0.762277	0.762277	0.435864	-0.435864
	0.71289	1.0737			1.0737	1.112	0.058829			3.3698	3.2229			0.0703951	-0.0703951	0.808391	-0.808391	-0.801274	0.801274	0.161531	-0.161531
	0.69423	1.0762			1.0762	1.1151	0.060163			4.3513	4.1514			0.0221289	-0.0221289	0.786024	-0.786024	-0.706277	0.706277	0.134389	-0.134389
	0.67599	1.0786			1.0786	1.1181	0.061449			0.11219	0.79335			0.281795	-0.281795	0.914117	-0.914117	-0.635027	0.635027	0.501988	-0.501988
	0.65816	1.0811			1.0811	1.121	0.062689			2.1815	5			0.139019	-0.139019	0.874166	-0.874166	-0.858814	0.858814	0.0173553	-0.0173553
	0.64073	1.0834			1.0834	1.1239	0.063886			2.0816	1.3552			-0.0115328	0.0115328	0.888146	-0.888146	-0.843407	0.843407	0.00381674	-0.00381674
	0.62372	1.0858			1.0858	1.1267	0.065045			5	2.915			-0.00177823	0.00177823	0.889863	-0.889863	-0.840257	0.840257	0.000327213	-0.000327213
	0.6071	1.088			1.088	1.1294	0.066167			1.4293	1.1527			0.0233229	-0.0233229	0.897961	-0.897961	-0.83258	0.83258	0.00406311	-0.00406311
	0.59089	1.0903			1.0903	1.1321	0.067253			0.42615	0.75493			-0.0182012	0.0182012	0.889279	-0.889279	-0.841074	0.841074	-0.00258469	0.00258469
	0.57507	1.0924			1.0924	1.1347	0.068306			4.6448	4.7992			0.166495	-0.166495	0.915308	-0.915308	-0.801758	0.801758	0.0287949	-0.0287949
	0.55965	1.0945			1.0945	1.1372	0.069327			0.93578	5			-0.0448838	0.0448838	0.889102	-0.889102	-0.864176	0.864176	-0.00403973	0.00403973
	0.54463	1.0965			1.0965	1.1397	0.070319			4.0269	0.99624			0.0105188	-0.0105188	0.910961	-0.910961	-0.819548	0.819548	-0.0510985	0.0510985
	0.52999	1.0985			1.0985	1.1422	0.071284			0.5165	1.1045			0.0368136	-0.0368136	0.934919	-0.934919	-0.858393	0.858393	-0.0687717	0.0687717
	0.51573	1.1004			1.1004	1.1445	0.072224			2.8402	1.2744			0.143638	-0.143638	0.959676	-0.959676	-0.69651	0.69651	0.524761	-0.524761
	0.50186	1.1023			1.1023	1.1469	0.073142			3.8614	1.5679			-0.0654959	0.0654959	0.871606	-0.871606	-0.858857	0.858857	0.178994	-0.178994
	0.48837	1.1041			1.1041	1.1491	0.07404			3.964	4.9689			0.112114	-0.112114	0.923522	-0.923522	-0.850887	0.850887	0.0326741	-0.0326741
	0.47526	1.1058			1.1058	1.1514	0.07492			0.6905	0.20548			0.0025803	-0.0025803	0.893494	-0.893494	-0.847573	0.847573	0.0362016	-0.0362016
	0.46252	1.1075			1.1075	1.1535	0.075784			5	2.7692
	0.45015	1.1092			1.1092	1.1557	0.076634			2.4665	2.602
	0.43815	1.1108			1.1108	1.1578	0.077471			2.6477	4.2788
	0.42651	1.1123			1.1123	1.1598	0.078297			4.1247	5			Supplementary Fig. 4 c (ii)
	0.41524	1.1138			1.1138	1.1618	0.079114			2.2923	2.2483
	0.40432	1.1152			1.1152	1.1637	0.079923			2.5712	3.4688			A -> A & B -> A	A -> A & B -| A	A -| A & B -> A	A -| A & B -| A	A -> B & B -> B	A -> B & B -| B	A -| B & B -> B	A -| B & B -| B
	0.39377	1.1166			1.1166	1.1656	0.080725			1.6175	0.72731			0.145651	-0.419278	0.419278	-0.145651	-0.876615	1	-1	0.876615
	0.38356	1.118			1.118	1.1675	0.081522			4.7664	2.5536			-0.514563	0.932839	-0.932839	0.514563	0.713942	1	-1	-0.713942
	0.37371	1.1193			1.1193	1.1693	0.082314			1.3749	1.8222			-0.696831	0.97575	-0.97575	0.696831	0.690339	1	-1	-0.690339
	0.36421	1.1205			1.1205	1.1711	0.083103			0.95708	3.9866			-0.728242	0.815828	-0.815828	0.728242	0.710024	1	-1	-0.710024
	0.35505	1.1217			1.1217	1.1728	0.083889			4.8977	0.82441			-0.737034	0.857504	-0.857504	0.737034	0.710431	1	-1	-0.710431
	0.34623	1.1229			1.1229	1.1746	0.084673			2.8355	3.0114			-0.732915	0.850958	-0.850958	0.732915	0.715301	0.999999	-0.999999	-0.715301
	0.33775	1.124			1.124	1.1762	0.085456			1.3329	1.417			-0.781632	0.883639	-0.883639	0.781632	0.724111	0.999999	-0.999999	-0.724111
	0.32961	1.1251			1.1251	1.1779	0.086237			1.0233	0.10167			-0.687733	0.850245	-0.850245	0.687733	0.742278	0.999999	-0.999999	-0.742278
	0.32179	1.1262			1.1262	1.1795	0.087018			3.6779	3.9531			-0.769593	0.92606	-0.92606	0.769593	0.743845	0.999999	-0.999999	-0.743845
	0.31431	1.1272			1.1272	1.1811	0.087798			0.40987	3.4454			-0.818702	0.933494	-0.933494	0.818702	0.769589	0.999999	-0.999999	-0.769589
	0.30716	1.1281			1.1281	1.1826	0.088578			4.078	2.188			-0.7827	0.92893	-0.92893	0.7827	0.807285	0.999999	-0.999999	-0.807285
	0.30033	1.1291			1.1291	1.1841	0.089358			1.0719	3.9725			-0.854096	0.885048	-0.885048	0.854096	0.444967	0.999998	-0.999998	-0.444967
	0.29382	1.13			1.13	1.1856	0.090139			4.1521	3.3872			-0.589269	0.58747	-0.58747	0.589269	0.719041	0.999996	-0.999996	-0.719041
	0.28764	1.1309			1.1309	1.1871	0.09092			0.33359	1.8601			-0.620684	0.890149	-0.890149	0.620684	0.630963	0.999996	-0.999996	-0.630963
	0.28176	1.1317			1.1317	1.1885	0.091702			2.0708	2.6511			-0.619333	0.809694	-0.809694	0.619333	0.631843	0.999994	-0.999994	-0.631843
	0.2762	1.1325			1.1325	1.1899	0.092484			0.37475	1.4242			-0.600016	0.796128	-0.796128	0.600016	0.634897	0.999995	-0.999995	-0.634897
	0.27095	1.1333			1.1333	1.1913	0.093266			5	5			-0.664841	0.759551	-0.759551	0.664841	0.594399	0.999995	-0.999995	-0.594399
	0.266	1.134			1.134	1.1927	0.094048			0.81418	2.351			-0.613182	0.650981	-0.650981	0.613182	0.611561	0.999965	-0.999965	-0.611561
	0.26136	1.1348			1.1348	1.194	0.09483			3.3493	1.6059			-0.805262	0.92426	-0.92426	0.805262	0.580969	0.999959	-0.999959	-0.580969
	0.25702	1.1355			1.1355	1.1953	0.095611			0.19773	2.3239			-0.731888	0.925478	-0.925478	0.731888	0.481708	0.999944	-0.999944	-0.481708
	0.25298	1.1361			1.1361	1.1966	0.096391			2.8679	1.6372			-0.774699	0.929862	-0.929862	0.774699	0.60304	0.99994	-0.99994	-0.60304
	0.24923	1.1368			1.1368	1.1979	0.09717			0.86081	1.1913			-0.916443	0.468895	-0.468895	0.916443	0.517106	0.999578	-0.999578	-0.517106
	0.24577	1.1374			1.1374	1.1991	0.097946			4.2816	3.5942			-0.367165	0.355594	-0.355594	0.367165	-0.33923	0.999126	-0.999126	0.33923
	0.24261	1.138			1.138	1.2003	0.098721			0.84356	2.1759			-0.415803	0.810917	-0.810917	0.415803	0.598966	0.999129	-0.999129	-0.598966
	0.23973	1.1386			1.1386	1.2015	0.099493			1.1584	1.8025			-0.510898	0.995366	-0.995366	0.510898	0.932835	0.999238	-0.999238	-0.932835
	0.23713	1.1391			1.1391	1.2027	0.10026			4.4601	0.69031			-0.660617	0.995305	-0.995305	0.660617	0.65146	0.999322	-0.999322	-0.65146
	0.23481	1.1397			1.1397	1.2039	0.10103			3.6279	0.79174			-0.556735	0.991084	-0.991084	0.556735	0.631919	0.998829	-0.998829	-0.631919
	0.23277	1.1402			1.1402	1.205	0.10179			2.6369	4.1207			-0.290736	0.997685	-0.997685	0.290736	0.89968	0.997033	-0.997033	-0.89968
	0.231	1.1407			1.1407	1.2062	0.10255			1.4497	2.1766			-0.694851	0.999201	-0.999201	0.694851	0.742742	0.999457	-0.999457	-0.742742
	0.22951	1.1412			1.1412	1.2073	0.1033			4.689	4.6379			-0.740994	0.962912	-0.962912	0.740994	0.754064	0.999411	-0.999411	-0.754064
	0.22828	1.1417			1.1417	1.2084	0.10404			0.1513	3.9076			-0.736787	0.9616	-0.9616	0.736787	0.754971	0.999393	-0.999393	-0.754971
	0.22732	1.1421			1.1421	1.2094	0.10478			1.1313	4.3535			-0.721757	0.965931	-0.965931	0.721757	0.763067	0.99946	-0.99946	-0.763067
	0.22662	1.1426			1.1426	1.2105	0.10552			1.6927	4.3653			-0.735068	0.952724	-0.952724	0.735068	0.755069	0.999249	-0.999249	-0.755069
	0.22619	1.143			1.143	1.2115	0.10624			1.5802	4.4117			-0.650095	0.958081	-0.958081	0.650095	0.788278	0.999134	-0.999134	-0.788278
	0.22601	1.1435			1.1435	1.2125	0.10696			1.6931	1.3744			-0.781237	0.963063	-0.963063	0.781237	0.74308	0.999384	-0.999384	-0.74308
	0.22608	1.1439			1.1439	1.2135	0.10767			0.5401	0.1638			-0.736896	0.933419	-0.933419	0.736896	0.776255	0.999476	-0.999476	-0.776255
	0.2264	1.1443			1.1443	1.2145	0.10837			2.0823	2.7492			-0.781018	0.938847	-0.938847	0.781018	0.825314	0.999742	-0.999742	-0.825314
	0.22697	1.1447			1.1447	1.2155	0.10907			2.2805	0.042481			-0.362041	0.934165	-0.934165	0.362041	0.955828	0.999668	-0.999668	-0.955828
	0.22779	1.1451			1.1451	1.2165	0.10975			4.9206	2.1578			-0.761637	0.96589	-0.96589	0.761637	0.742527	0.99992	-0.99992	-0.742527
	0.22885	1.1455			1.1455	1.2174	0.11042			2.5771	4.5107			-0.722091	0.93574	-0.93574	0.722091	0.798506	0.999974	-0.999974	-0.798506
	0.23014	1.1459			1.1459	1.2183	0.11108			0.061293	1.6276			-0.750365	0.936141	-0.936141	0.750365	0.758545	0.999979	-0.999979	-0.758545
	0.23168	1.1463			1.1463	1.2192	0.11173			0.29052	2.5764
	0.23344	1.1467			1.1467	1.2201	0.11237			1.1002	1.7592
	0.23544	1.1471			1.1471	1.221	0.11299			3.5249	1.342
	0.23767	1.1475			1.1475	1.2219	0.11361			0.63575	3.3685
	0.24012	1.1479			1.1479	1.2227	0.11421			0.03737	1.1044
	0.24279	1.1483			1.1483	1.2236	0.1148			3.1586	3.3454
	0.24568	1.1487			1.1487	1.2244	0.11537			0.23459	5
	0.24878	1.1491			1.1491	1.2252	0.11593			0.42989	1.0318
	0.2521	1.1495			1.1495	1.226	0.11647			2.0531	1.1984
	0.25563	1.15			1.15	1.2268	0.117			0.76198	2.7743
	0.25936	1.1504			1.1504	1.2276	0.11752			2.6235	4.6662
	0.2633	1.1509			1.1509	1.2284	0.11802			3.9512	0.099796
	0.26744	1.1513			1.1513	1.2292	0.1185
	0.27177	1.1518			1.1518	1.2299	0.11897
	0.27631	1.1523			1.1523	1.2306	0.11942
	0.28103	1.1528			1.1528	1.2314	0.11986
	0.28595	1.1533			1.1533	1.2321	0.12027
	0.29105	1.1539			1.1539	1.2328	0.12067
	0.29633	1.1544			1.1544	1.2335	0.12106
	0.30179	1.155			1.155	1.2342	0.12142
	0.30743	1.1556			1.1556	1.2349	0.12177
	0.31325	1.1563			1.1563	1.2355	0.12211
	0.31924	1.1569			1.1569	1.2362	0.12242
	0.3254	1.1576			1.1576	1.2368	0.12272
	0.33172	1.1583			1.1583	1.2375	0.123
	0.3382	1.159			1.159	1.2381	0.12326
	0.34485	1.1598			1.1598	1.2387	0.1235
	0.35165	1.1606			1.1606	1.2393	0.12372
	0.35861	1.1614			1.1614	1.24	0.12393
	0.36571	1.1622			1.1622	1.2406	0.12412
	0.37297	1.1631			1.1631	1.2411	0.12429
	0.38037	1.164			1.164	1.2417	0.12444
	0.38791	1.1649			1.1649	1.2423	0.12458
	0.3956	1.1659			1.1659	1.2429	0.12469
	0.40341	1.1668			1.1668	1.2435	0.12479
	0.41137	1.1678			1.1678	1.244	0.12486
	0.41945	1.1688			1.1688	1.2446	0.12492
	0.42766	1.1698			1.1698	1.2451	0.12497
	0.436	1.1709			1.1709	1.2457	0.12499
	0.44445	1.1719			1.1719	1.2462	0.12499
	0.45303	1.173			1.173	1.2467	0.12498
	0.46172	1.1741			1.1741	1.2473	0.12495
	0.47053	1.1752			1.1752	1.2478	0.1249
	0.47944	1.1763			1.1763	1.2483	0.12483
	0.48846	1.1774			1.1774	1.2488	0.12474
	0.49759	1.1786			1.1786	1.2493	0.12464
	0.50682	1.1797			1.1797	1.2498	0.12452
	0.51614	1.1808			1.1808	1.2503	0.12438
	0.52556	1.182			1.182	1.2508	0.12422
	0.53508	1.1832			1.1832	1.2513	0.12405
	0.54468	1.1844			1.1844	1.2518	0.12386
	0.55437	1.1855			1.1855	1.2523	0.12365
	0.56414	1.1867			1.1867	1.2527	0.12343
	0.574	1.1879			1.1879	1.2532	0.12319
	0.58393	1.1891			1.1891	1.2537	0.12294
	0.59393	1.1903			1.1903	1.2542	0.12267
	0.60401	1.1915			1.1915	1.2546	0.12239
	0.61416	1.1927			1.1927	1.2551	0.12209
	0.62437	1.1939			1.1939	1.2555	0.12178
	0.63465	1.1951			1.1951	1.256	0.12146
	0.64499	1.1963			1.1963	1.2564	0.12112
	0.65538	1.1975			1.1975	1.2569	0.12077
	0.66583	1.1987			1.1987	1.2573	0.1204
	0.67633	1.1999			1.1999	1.2578	0.12003
	0.68688	1.2011			1.2011	1.2582	0.11964
	0.69747	1.2023			1.2023	1.2587	0.11924
	0.70811	1.2035			1.2035	1.2591	0.11882
	0.71878	1.2047			1.2047	1.2595	0.1184
	0.72949	1.2059			1.2059	1.26	0.11797
	0.74024	1.2071			1.2071	1.2604	0.11752
	0.75102	1.2083			1.2083	1.2608	0.11707
	0.76182	1.2095			1.2095	1.2613	0.11661
	0.77265	1.2106			1.2106	1.2617	0.11613
	0.7835	1.2118			1.2118	1.2621	0.11565
	0.79437	1.213			1.213	1.2626	0.11516
	0.80526	1.2141			1.2141	1.263	0.11466
	0.81616	1.2153			1.2153	1.2634	0.11416
	0.82707	1.2164			1.2164	1.2639	0.11364
	0.83799	1.2176			1.2176	1.2643	0.11312
	0.84891	1.2187			1.2187	1.2647	0.1126
	0.85983	1.2198			1.2198	1.2652	0.11206
	0.87076	1.2209			1.2209	1.2656	0.11152
	0.88167	1.222			1.222	1.266	0.11098
	0.89258	1.2231			1.2231	1.2665	0.11042
	0.90349	1.2242			1.2242	1.2669	0.10987
	0.91437	1.2253			1.2253	1.2673	0.10931
	0.92524	1.2263			1.2263	1.2678	0.10874
	0.93609	1.2274			1.2274	1.2682	0.10817
	0.94692	1.2285			1.2285	1.2687	0.10759
	0.95773	1.2295			1.2295	1.2691	0.10701
	0.96851	1.2305			1.2305	1.2696	0.10643
	0.97925	1.2316			1.2316	1.27	0.10584
	0.98997	1.2326			1.2326	1.2705	0.10525
	1.0006	1.2336			1.2336	1.2709	0.10466
	1.0113	1.2346			1.2346	1.2714	0.10407
	1.0219	1.2356			1.2356	1.2719	0.10347
	1.0324	1.2366			1.2366	1.2723	0.10287
	1.0429	1.2375			1.2375	1.2728	0.10227
	1.0534	1.2385			1.2385	1.2733	0.10167
	1.0638	1.2394			1.2394	1.2737	0.10106
	1.0741	1.2404			1.2404	1.2742	0.10046
	1.0844	1.2413			1.2413	1.2747	0.099852
	1.0946	1.2422			1.2422	1.2752	0.099243
	1.1047	1.2432			1.2432	1.2756	0.098633
	1.1148	1.2441			1.2441	1.2761	0.098023
	1.1248	1.245			1.245	1.2766	0.097411
	1.1348	1.2459			1.2459	1.2771	0.096799
	1.1446	1.2468			1.2468	1.2776	0.096187
	1.1544	1.2476			1.2476	1.2781	0.095573
	1.1641	1.2485			1.2485	1.2786	0.09496
	1.1737	1.2494			1.2494	1.2791	0.094346
	1.1832	1.2502			1.2502	1.2796	0.093733
	1.1926	1.2511			1.2511	1.2801	0.09312
	1.2019	1.2519			1.2519	1.2806	0.092509
	1.2112	1.2528			1.2528	1.2811	0.091898
	1.2203	1.2536			1.2536	1.2816	0.09129
	1.2293	1.2544			1.2544	1.2822	0.090683
	1.2383	1.2553			1.2553	1.2827	0.090078
	1.2471	1.2561			1.2561	1.2832	0.089476
	1.2559	1.2569			1.2569	1.2837	0.088876
	1.2645	1.2577			1.2577	1.2842	0.088279
	1.2731	1.2586			1.2586	1.2848	0.087685
	1.2815	1.2594			1.2594	1.2853	0.087095
	1.2898	1.2602			1.2602	1.2858	0.086509
	1.2981	1.261			1.261	1.2864	0.085928
	1.3062	1.2618			1.2618	1.2869	0.085351
	1.3143	1.2627			1.2627	1.2874	0.084779
	1.3222	1.2635			1.2635	1.288	0.084213
	1.33	1.2643			1.2643	1.2885	0.083652
	1.3377	1.2651			1.2651	1.289	0.083098
	1.3454	1.2659			1.2659	1.2896	0.08255
	1.3529	1.2668			1.2668	1.2901	0.082009
	1.3603	1.2676			1.2676	1.2907	0.081475
	1.3676	1.2684			1.2684	1.2912	0.080949
	1.3748	1.2692			1.2692	1.2918	0.080431
	1.3819	1.27			1.27	1.2923	0.079922
	1.3888	1.2709			1.2709	1.2929	0.079421
	1.3957	1.2717			1.2717	1.2935	0.07893
	1.4025	1.2725			1.2725	1.294	0.078449
	1.4091	1.2734			1.2734	1.2946	0.077977
	1.4157	1.2742			1.2742	1.2951	0.077516
	1.4221	1.275			1.275	1.2957	0.077066
	1.4284	1.2759			1.2759	1.2963	0.076627
	1.4346	1.2767			1.2767	1.2968	0.076199
	1.4407	1.2776			1.2776	1.2974	0.075784
	1.4467	1.2784			1.2784	1.298	0.07538
	1.4525	1.2793			1.2793	1.2985	0.07499
	1.4583	1.2801			1.2801	1.2991	0.074612
	1.4639	1.281			1.281	1.2997	0.074249
	1.4694	1.2818			1.2818	1.3002	0.073899
	1.4748	1.2827			1.2827	1.3008	0.073563
	1.4801	1.2835			1.2835	1.3014	0.073242
	1.4853	1.2844			1.2844	1.3019	0.072935
	1.4903	1.2853			1.2853	1.3025	0.072644
	1.4953	1.2861			1.2861	1.3031	0.072368
	1.5001	1.287			1.287	1.3036	0.072107
	1.5048	1.2879			1.2879	1.3042	0.071861
	1.5093	1.2888			1.2888	1.3048	0.071632
	1.5138	1.2896			1.2896	1.3053	0.071418
	1.5181	1.2905			1.2905	1.3059	0.071221
	1.5223	1.2914			1.2914	1.3065	0.071039
	1.5264	1.2923			1.2923	1.307	0.070875
	1.5304	1.2932			1.2932	1.3076	0.070726
	1.5342	1.2941			1.2941	1.3082	0.070594
	1.5379	1.2949			1.2949	1.3087	0.070478
	1.5415	1.2958			1.2958	1.3093	0.070379
	1.545	1.2967			1.2967	1.3098	0.070296
	1.5483	1.2976			1.2976	1.3104	0.070229
	1.5515	1.2985			1.2985	1.311	0.070179
	1.5546	1.2994			1.2994	1.3115	0.070143
	1.5576	1.3003			1.3003	1.3121	0.070124
	1.5604	1.3012			1.3012	1.3126	0.070119
	1.5631	1.3021			1.3021	1.3132	0.070129
	1.5657	1.303			1.303	1.3137	0.070153
	1.5681	1.3039			1.3039	1.3143	0.070192
	1.5704	1.3048			1.3048	1.3148	0.070245
	1.5726	1.3057			1.3057	1.3153	0.070311
	1.5747	1.3065			1.3065	1.3159	0.070389
	1.5766	1.3074			1.3074	1.3164	0.07048
	1.5784	1.3083			1.3083	1.3169	0.070584
	1.58	1.3092			1.3092	1.3174	0.070699
	1.5815	1.3101			1.3101	1.318	0.070825
	1.5829	1.311			1.311	1.3185	0.070961
	1.5842	1.3118			1.3118	1.319	0.071108
	1.5853	1.3127			1.3127	1.3195	0.071264
	1.5863	1.3136			1.3136	1.32	0.071428
	1.5871	1.3144			1.3144	1.3205	0.071601
	1.5878	1.3153			1.3153	1.321	0.071781
	1.5884	1.3161			1.3161	1.3215	0.071968
	1.5888	1.317			1.317	1.322	0.072161
	1.5891	1.3178			1.3178	1.3225	0.07236
	1.5892	1.3187			1.3187	1.323	0.072564
	1.5892	1.3195			1.3195	1.3235	0.072772
	1.5891	1.3203			1.3203	1.324	0.072983
	1.5888	1.3211			1.3211	1.3244	0.073198
	1.5884	1.3219			1.3219	1.3249	0.073416
	1.5879	1.3227			1.3227	1.3254	0.073635
	1.5872	1.3235			1.3235	1.3258	0.073856
	1.5863	1.3243			1.3243	1.3263	0.074077
	1.5853	1.3251			1.3251	1.3267	0.074299
	1.5842	1.3258			1.3258	1.3272	0.07452
	1.5829	1.3266			1.3266	1.3276	0.07474
	1.5815	1.3273			1.3273	1.328	0.074958
	1.5799	1.328			1.328	1.3284	0.075174
	1.5782	1.3287			1.3287	1.3289	0.075387
	1.5764	1.3294			1.3294	1.3293	0.075597
	1.5744	1.3301			1.3301	1.3297	0.075802
	1.5722	1.3308			1.3308	1.3301	0.076003
	1.5699	1.3314			1.3314	1.3305	0.076198
	1.5674	1.332			1.332	1.3309	0.076388
	1.5648	1.3327			1.3327	1.3312	0.076572
	1.5621	1.3333			1.3333	1.3316	0.076749
	1.5592	1.3338			1.3338	1.332	0.076919
	1.5561	1.3344			1.3344	1.3324	0.077081
	1.5529	1.3349			1.3349	1.3327	0.077235
	1.5495	1.3355			1.3355	1.3331	0.07738
	1.546	1.336			1.336	1.3334	0.077516
	1.5424	1.3365			1.3365	1.3337	0.077643
	1.5386	1.3369			1.3369	1.334	0.077761
	1.5347	1.3374			1.3374	1.3344	0.077868
	1.5307	1.3378			1.3378	1.3347	0.077965
	1.5265	1.3382			1.3382	1.335	0.078052
	1.5222	1.3387			1.3387	1.3353	0.078127
	1.5178	1.339			1.339	1.3356	0.078192
	1.5133	1.3394			1.3394	1.3358	0.078244
	1.5086	1.3398			1.3398	1.3361	0.078286
	1.5038	1.3401			1.3401	1.3364	0.078315
	1.499	1.3404			1.3404	1.3366	0.078332
	1.494	1.3408			1.3408	1.3369	0.078337
	1.4889	1.3411			1.3411	1.3371	0.07833
	1.4837	1.3413			1.3413	1.3374	0.078311
	1.4784	1.3416			1.3416	1.3376	0.078278
	1.473	1.3419			1.3419	1.3378	0.078234
	1.4676	1.3421			1.3421	1.338	0.078177
	1.462	1.3424			1.3424	1.3382	0.078108
	1.4564	1.3426			1.3426	1.3384	0.078027
	1.4506	1.3428			1.3428	1.3386	0.077934
	1.4448	1.343			1.343	1.3387	0.077828
	1.4389	1.3432			1.3432	1.3389	0.077711
	1.433	1.3433			1.3433	1.3391	0.077582
	1.4269	1.3435			1.3435	1.3392	0.077442
	1.4208	1.3437			1.3437	1.3394	0.07729
	1.4147	1.3438			1.3438	1.3395	0.077127
	1.4084	1.3439			1.3439	1.3396	0.076952
	1.4021	1.3441			1.3441	1.3397	0.076767
	1.3958	1.3442			1.3442	1.3399	0.07657
	1.3894	1.3443			1.3443	1.34	0.076364
	1.3829	1.3444			1.3444	1.3401	0.076146
	1.3764	1.3445			1.3445	1.3401	0.075919
	1.3699	1.3445			1.3445	1.3402	0.075681
	1.3633	1.3446			1.3446	1.3403	0.075434
	1.3567	1.3447			1.3447	1.3404	0.075177
	1.35	1.3447			1.3447	1.3404	0.074912
	1.3433	1.3448			1.3448	1.3405	0.074637
	1.3366	1.3448			1.3448	1.3405	0.074354
	1.3298	1.3448			1.3448	1.3406	0.074063
	1.3231	1.3449			1.3449	1.3406	0.073763
	1.3163	1.3449			1.3449	1.3406	0.073456
	1.3095	1.3449			1.3449	1.3406	0.073141
	1.3026	1.3449			1.3449	1.3407	0.072819
	1.2958	1.3449			1.3449	1.3407	0.07249
	1.2889	1.3449			1.3449	1.3407	0.072155
	1.2821	1.3449			1.3449	1.3407	0.071813
	1.2752	1.3449			1.3449	1.3407	0.071466
	1.2684	1.3448			1.3448	1.3406	0.071113
	1.2615	1.3448			1.3448	1.3406	0.070755
	1.2547	1.3448			1.3448	1.3406	0.070392
	1.2478	1.3447			1.3447	1.3406	0.070025
	1.241	1.3447			1.3447	1.3405	0.069653
	1.2342	1.3446			1.3446	1.3405	0.069278
	1.2274	1.3446			1.3446	1.3404	0.068899
	1.2206	1.3445			1.3445	1.3404	0.068517
	1.2139	1.3445			1.3445	1.3403	0.068133
	1.2071	1.3444			1.3444	1.3402	0.067746
	1.2004	1.3443			1.3443	1.3402	0.067357
	1.1938	1.3443			1.3443	1.3401	0.066966
	1.1872	1.3442			1.3442	1.34	0.066574
	1.1806	1.3441			1.3441	1.3399	0.06618
	1.174	1.3441			1.3441	1.3399	0.065786
	1.1675	1.344			1.344	1.3398	0.065391
	1.1611	1.3439			1.3439	1.3397	0.064996
	1.1547	1.3438			1.3438	1.3396	0.064601
	1.1483	1.3437			1.3437	1.3395	0.064206
	1.142	1.3436			1.3436	1.3394	0.063812
	1.1358	1.3435			1.3435	1.3392	0.06342
	1.1296	1.3435			1.3435	1.3391	0.063028
	1.1235	1.3434			1.3434	1.339	0.062638
	1.1175	1.3433			1.3433	1.3389	0.062251
	1.1115	1.3432			1.3432	1.3388	0.061865
	1.1056	1.3431			1.3431	1.3386	0.061483
	1.0998	1.343			1.343	1.3385	0.061103
	1.0941	1.3429			1.3429	1.3384	0.060727
	1.0884	1.3428			1.3428	1.3382	0.060355
	1.0829	1.3427			1.3427	1.3381	0.059988
	1.0774	1.3426			1.3426	1.3379	0.059625
	1.072	1.3425			1.3425	1.3378	0.059268
	1.0667	1.3424			1.3424	1.3376	0.058915
	1.0615	1.3423			1.3423	1.3375	0.058568
	1.0564	1.3422			1.3422	1.3373	0.058227
	1.0514	1.3421			1.3421	1.3372	0.057891
	1.0466	1.342			1.342	1.337	0.057561
	1.0418	1.3419			1.3419	1.3369	0.057238
	1.0371	1.3418			1.3418	1.3367	0.056921
	1.0326	1.3417			1.3417	1.3366	0.05661
	1.0282	1.3416			1.3416	1.3364	0.056306
	1.0239	1.3415			1.3415	1.3363	0.056009
	1.0197	1.3414			1.3414	1.3361	0.055719
	1.0157	1.3413			1.3413	1.336	0.055436
	1.0118	1.3412			1.3412	1.3358	0.055161
	1.008	1.3411			1.3411	1.3356	0.054893
	1.0043	1.341			1.341	1.3355	0.054633
	1.0008	1.341			1.341	1.3353	0.05438
	0.99748	1.3409			1.3409	1.3352	0.054135
	0.99426	1.3408			1.3408	1.335	0.053898
	0.99119	1.3407			1.3407	1.3349	0.053669
	0.98826	1.3406			1.3406	1.3347	0.053447
	0.98546	1.3405			1.3405	1.3346	0.053232
	0.9828	1.3404			1.3404	1.3344	0.053026
	0.98027	1.3404			1.3404	1.3343	0.052827
	0.97786	1.3403			1.3403	1.3341	0.052636
	0.97558	1.3402			1.3402	1.334	0.052452
	0.97342	1.3401			1.3401	1.3338	0.052276
	0.97137	1.3401			1.3401	1.3337	0.052107
	0.96944	1.34			1.34	1.3335	0.051946
	0.96762	1.3399			1.3399	1.3334	0.051793
	0.96591	1.3399			1.3399	1.3332	0.051647
	0.96431	1.3398			1.3398	1.3331	0.051507
	0.9628	1.3397			1.3397	1.3329	0.051375
	0.9614	1.3397			1.3397	1.3328	0.05125
	0.96008	1.3396			1.3396	1.3327	0.051133
	0.95887	1.3395			1.3395	1.3325	0.051021
	0.95774	1.3395			1.3395	1.3324	0.050917
	0.95669	1.3394			1.3394	1.3323	0.050819
	0.95573	1.3394			1.3394	1.3321	0.050727
	0.95485	1.3393			1.3393	1.332	0.050642
	0.95405	1.3392			1.3392	1.3319	0.050562
	0.95332	1.3392			1.3392	1.3317	0.050489
	0.95265	1.3391			1.3391	1.3316	0.050422
	0.95206	1.3391			1.3391	1.3315	0.050361
	0.95153	1.339			1.339	1.3314	0.050306
	0.95106	1.3389			1.3389	1.3312	0.050256
	0.95065	1.3389			1.3389	1.3311	0.050212
	0.95029	1.3388			1.3388	1.331	0.050172
	0.94998	1.3388			1.3388	1.3309	0.050137
	0.94973	1.3387			1.3387	1.3307	0.050107
	0.94951	1.3386			1.3386	1.3306	0.05008
	0.94934	1.3386			1.3386	1.3305	0.050059
	0.94921	1.3385			1.3385	1.3304	0.050041
	0.94911	1.3385			1.3385	1.3303	0.050027
	0.94904	1.3384			1.3384	1.3302	0.050016
	0.94901	1.3384			1.3384	1.3301	0.05001
	0.949	1.3383			1.3383	1.33	0.050007
	0.94901	1.3383			1.3383	1.3299	0.050007
	0.94904	1.3382			1.3382	1.3298	0.05001
	0.94909	1.3382			1.3382	1.3297	0.050017
	0.94916	1.3381			1.3381	1.3296	0.050027
	0.94923	1.3381			1.3381	1.3295	0.050039
	0.94931	1.338			1.338	1.3294	0.050055
	0.94939	1.338			1.338	1.3293	0.050073
	0.94948	1.338			1.338	1.3292	0.050094
	0.94956	1.3379			1.3379	1.3291	0.050117
	0.94964	1.3379			1.3379	1.329	0.050143
	0.9497	1.3378			1.3378	1.3289	0.050171
	0.94976	1.3378			1.3378	1.3288	0.050201
	0.9498	1.3377			1.3377	1.3287	0.050233
	0.94983	1.3377			1.3377	1.3286	0.050267
	0.94983	1.3377			1.3377	1.3285	0.050302
	0.9498	1.3376			1.3376	1.3284	0.050339
	0.94975	1.3376			1.3376	1.3283	0.050378
	0.94967	1.3375			1.3375	1.3283	0.050418
	0.94956	1.3375			1.3375	1.3282	0.05046
	0.94941	1.3375			1.3375	1.3281	0.050503
	0.94922	1.3374			1.3374	1.328	0.050547
	0.94898	1.3374			1.3374	1.3279	0.050592
	0.9487	1.3374			1.3374	1.3279	0.050638
	0.94837	1.3373			1.3373	1.3278	0.050686
	0.94798	1.3373			1.3373	1.3277	0.050734
	0.94754	1.3373			1.3373	1.3276	0.050783
	0.94704	1.3372			1.3372	1.3276	0.050832
	0.94648	1.3372			1.3372	1.3275	0.050883
	0.94586	1.3372			1.3372	1.3274	0.050935
	0.94516	1.3371			1.3371	1.3273	0.050987
	0.94439	1.3371			1.3371	1.3273	0.051039
	0.94355	1.3371			1.3371	1.3272	0.051093
	0.94263	1.3371			1.3371	1.3271	0.051146
	0.94163	1.337			1.337	1.3271	0.051201
	0.94055	1.337			1.337	1.327	0.051256
	0.93937	1.337			1.337	1.3269	0.051311
	0.93811	1.3369			1.3369	1.3268	0.051368
	0.93675	1.3369			1.3369	1.3268	0.051425
	0.9353	1.3369			1.3369	1.3267	0.051483
	0.93374	1.3369			1.3369	1.3266	0.051542
	0.93209	1.3368			1.3368	1.3266	0.051602
	0.93032	1.3368			1.3368	1.3265	0.051663
	0.92845	1.3368			1.3368	1.3264	0.051725
	0.92646	1.3368			1.3368	1.3264	0.051788
	0.92436	1.3367			1.3367	1.3263	0.051852
	0.92214	1.3367			1.3367	1.3262	0.051917
	0.9198	1.3367			1.3367	1.3261	0.051983
	0.91733	1.3366			1.3366	1.3261	0.052051
	0.91473	1.3366			1.3366	1.326	0.05212
	0.91201	1.3366			1.3366	1.3259	0.052189
	0.90914	1.3365			1.3365	1.3258	0.05226
	0.90614	1.3365			1.3365	1.3257	0.052333
	0.903	1.3365			1.3365	1.3257	0.052406
	0.89971	1.3365			1.3365	1.3256	0.05248
	0.89628	1.3364			1.3364	1.3255	0.052555
	0.89269	1.3364			1.3364	1.3254	0.052631
	0.88896	1.3363			1.3363	1.3253	0.052708
	0.88506	1.3363			1.3363	1.3252	0.052786
	0.88101	1.3363			1.3363	1.3251	0.052865
	0.87679	1.3362			1.3362	1.325	0.052945
	0.87241	1.3362			1.3362	1.3249	0.053026
	0.86785	1.3362			1.3362	1.3249	0.053108
	0.86314	1.3361			1.3361	1.3248	0.05319
	0.85826	1.3361			1.3361	1.3247	0.053275
	0.85323	1.336			1.336	1.3246	0.05336
	0.84805	1.336			1.336	1.3245	0.053446
	0.84273	1.3359			1.3359	1.3244	0.053534
	0.83727	1.3359			1.3359	1.3242	0.053624
	0.83167	1.3358			1.3358	1.3241	0.053715
	0.82594	1.3358			1.3358	1.324	0.053808
	0.82009	1.3357			1.3357	1.3239	0.053902
	0.81412	1.3357			1.3357	1.3238	0.053998
	0.80804	1.3356			1.3356	1.3237	0.054096
	0.80184	1.3356			1.3356	1.3236	0.054197
	0.79554	1.3355			1.3355	1.3235	0.054299
	0.78915	1.3354			1.3354	1.3233	0.054404
	0.78266	1.3354			1.3354	1.3232	0.054512
	0.77608	1.3353			1.3353	1.3231	0.054622
	0.76941	1.3352			1.3352	1.323	0.054736
	0.76267	1.3352			1.3352	1.3228	0.054853
	0.75585	1.3351			1.3351	1.3227	0.054973
	0.74897	1.335			1.335	1.3226	0.055097
	0.74202	1.3349			1.3349	1.3225	0.055225
	0.73501	1.3348			1.3348	1.3223	0.055357
	0.72794	1.3348			1.3348	1.3222	0.055493
	0.72083	1.3347			1.3347	1.322	0.055634
	0.71368	1.3346			1.3346	1.3219	0.055779
	0.70648	1.3345			1.3345	1.3218	0.055929
	0.69925	1.3344			1.3344	1.3216	0.056084
	0.69199	1.3343			1.3343	1.3215	0.056244
	0.68471	1.3341			1.3341	1.3213	0.056409
	0.67741	1.334			1.334	1.3212	0.056579
	0.6701	1.3338			1.3338	1.321	0.056754
	0.66278	1.3337			1.3337	1.3209	0.056934
	0.65545	1.3334			1.3334	1.3207	0.057119
	0.64813	1.3332			1.3332	1.3206	0.057309
	0.64081	1.333			1.333	1.3204	0.057505
	0.6335	1.3327			1.3327	1.3202	0.057706
	0.62621	1.3324			1.3324	1.3201	0.057913
	0.61894	1.3321			1.3321	1.3199	0.058127
	0.6117	1.3318			1.3318	1.3198	0.058346
	0.60448	1.3315			1.3315	1.3196	0.058573
	0.59731	1.3312			1.3312	1.3195	0.058806
	0.59017	1.3308			1.3308	1.3193	0.059047
	0.58309	1.3304			1.3304	1.3191	0.059295
	0.57605	1.3301			1.3301	1.319	0.059551
	0.56907	1.3297			1.3297	1.3188	0.059814
	0.56215	1.3293			1.3293	1.3187	0.060086
	0.5553	1.3289			1.3289	1.3185	0.060367
	0.54852	1.3284			1.3284	1.3184	0.060655
	0.54182	1.328			1.328	1.3182	0.060951
	0.5352	1.3276			1.3276	1.318	0.061255
	0.52866	1.3271			1.3271	1.3179	0.061568
	0.52222	1.3267			1.3267	1.3177	0.061889
	0.51587	1.3263			1.3263	1.3176	0.062218
	0.50963	1.3258			1.3258	1.3174	0.062556
	0.50349	1.3253			1.3253	1.3173	0.062903
	0.49746	1.3249			1.3249	1.3171	0.063258
	0.49155	1.3244			1.3244	1.317	0.063622
	0.48576	1.3239			1.3239	1.3168	0.063994
	0.4801	1.3235			1.3235	1.3167	0.064375
	0.47457	1.323			1.323	1.3165	0.064764
	0.46918	1.3225			1.3225	1.3164	0.065161
	0.46393	1.3221			1.3221	1.3162	0.065566
	0.45883	1.3216			1.3216	1.3161	0.065979
	0.45388	1.3211			1.3211	1.316	0.066399
	0.44908	1.3207			1.3207	1.3158	0.066827
	0.44445	1.3202			1.3202	1.3157	0.067261
	0.43998	1.3197			1.3197	1.3155	0.067702
	0.43569	1.3193			1.3193	1.3154	0.068148
	0.43157	1.3188			1.3188	1.3152	0.068601
	0.42764	1.3184			1.3184	1.3151	0.069059
	0.42389	1.3179			1.3179	1.315	0.069523
	0.42033	1.3175			1.3175	1.3148	0.069991
	0.41698	1.317			1.317	1.3147	0.070464
	0.41382	1.3166			1.3166	1.3146	0.07094
	0.41087	1.3162			1.3162	1.3144	0.07142
	0.40813	1.3157			1.3157	1.3143	0.071903
	0.40561	1.3153			1.3153	1.3142	0.072389
	0.40332	1.3149			1.3149	1.3141	0.072876
	0.40125	1.3145			1.3145	1.3139	0.073364
	0.39941	1.3141			1.3141	1.3138	0.073852
	0.39781	1.3137			1.3137	1.3137	0.074341
	0.39645	1.3134			1.3134	1.3136	0.074829
	0.39534	1.313			1.313	1.3134	0.075317
	0.39448	1.3126			1.3126	1.3133	0.075802
	0.39388	1.3123			1.3123	1.3132	0.076285
	0.39354	1.3119			1.3119	1.3131	0.076765
	0.39347	1.3116			1.3116	1.313	0.077242
	0.39367	1.3113			1.3113	1.3128	0.077715
	0.39414	1.311			1.311	1.3127	0.078184
	0.3949	1.3107			1.3107	1.3126	0.078647
	0.39595	1.3104			1.3104	1.3125	0.079105
	0.39729	1.3101			1.3101	1.3124	0.079557
	0.39893	1.3098			1.3098	1.3123	0.08
	0.40087	1.3096			1.3096	1.3122	0.080437
	0.40312	1.3093			1.3093	1.3121	0.080865
	0.40568	1.3091			1.3091	1.312	0.081283
	0.40856	1.3088			1.3088	1.3119	0.081692
	0.41176	1.3086			1.3086	1.3118	0.08209
	0.41529	1.3084			1.3084	1.3117	0.082477
	0.41915	1.3082			1.3082	1.3116	0.082852
	0.42333	1.3081			1.3081	1.3115	0.083214
	0.42784	1.3079			1.3079	1.3114	0.083563
	0.43265	1.3077			1.3077	1.3113	0.083898
	0.43777	1.3076			1.3076	1.3113	0.084219
	0.44319	1.3074			1.3074	1.3112	0.084525
	0.4489	1.3073			1.3073	1.3111	0.084815
	0.4549	1.3072			1.3072	1.311	0.08509
	0.46117	1.3071			1.3071	1.311	0.085349
	0.46771	1.307			1.307	1.3109	0.085592
	0.47452	1.307			1.307	1.3108	0.085818
	0.48158	1.3069			1.3069	1.3108	0.086028
	0.48889	1.3068			1.3068	1.3107	0.086219
	0.49644	1.3068			1.3068	1.3107	0.086393
	0.50423	1.3068			1.3068	1.3106	0.086549
	0.51225	1.3067			1.3067	1.3106	0.086687
	0.52049	1.3067			1.3067	1.3105	0.086806
	0.52894	1.3067			1.3067	1.3105	0.086906
	0.53761	1.3068			1.3068	1.3105	0.086988
	0.54647	1.3068			1.3068	1.3104	0.087051
	0.55553	1.3068			1.3068	1.3104	0.087095
	0.56477	1.3069			1.3069	1.3104	0.08712
	0.5742	1.3069			1.3069	1.3103	0.087127
	0.5838	1.307			1.307	1.3103	0.087115
	0.59356	1.3071			1.3071	1.3103	0.087085
	0.60349	1.3072			1.3072	1.3103	0.087036
	0.61356	1.3073			1.3073	1.3103	0.086969
	0.62378	1.3074			1.3074	1.3102	0.086883
	0.63415	1.3075			1.3075	1.3102	0.086779
	0.64464	1.3076			1.3076	1.3102	0.086658
	0.65526	1.3077			1.3077	1.3102	0.086518
	0.66599	1.3079			1.3079	1.3102	0.086361
	0.67684	1.308			1.308	1.3102	0.086188
	0.68779	1.3082			1.3082	1.3103	0.085997
	0.69884	1.3083			1.3083	1.3103	0.08579
	0.70997	1.3085			1.3085	1.3103	0.085567
	0.7212	1.3087			1.3087	1.3103	0.085328
	0.73249	1.3089			1.3089	1.3103	0.085073
	0.74386	1.3091			1.3091	1.3104	0.084803
	0.75529	1.3093			1.3093	1.3104	0.084519
	0.76677	1.3095			1.3095	1.3104	0.084219
	0.77831	1.3097			1.3097	1.3105	0.083906
	0.78988	1.3099			1.3099	1.3105	0.083578
	0.80149	1.3101			1.3101	1.3106	0.083237
	0.81313	1.3103			1.3103	1.3106	0.082883
	0.82479	1.3105			1.3105	1.3107	0.082518
	0.83646	1.3107			1.3107	1.3108	0.08214
	0.84814	1.311			1.311	1.3108	0.081751
	0.85982	1.3112			1.3112	1.3109	0.081351
	0.87149	1.3114			1.3114	1.311	0.080941
	0.88315	1.3116			1.3116	1.3111	0.08052
	0.89479	1.3119			1.3119	1.3112	0.080089
	0.9064	1.3121			1.3121	1.3113	0.079648
	0.91797	1.3123			1.3123	1.3114	0.079198
	0.92951	1.3125			1.3125	1.3115	0.07874
	0.94099	1.3127			1.3127	1.3116	0.078272
	0.95242	1.313			1.313	1.3117	0.077797
	0.96379	1.3132			1.3132	1.3119	0.077313
	0.97509	1.3134			1.3134	1.312	0.076822
	0.98631	1.3136			1.3136	1.3121	0.076323
	0.99745	1.3138			1.3138	1.3122	0.075818
	1.0085	1.314			1.314	1.3124	0.075306
	1.0195	1.3142			1.3142	1.3125	0.074789
	1.0303	1.3144			1.3144	1.3127	0.074267
	1.041	1.3146			1.3146	1.3128	0.073739
	1.0517	1.3148			1.3148	1.313	0.073207
	1.0622	1.315			1.315	1.3132	0.072672
	1.0725	1.3152			1.3152	1.3133	0.072132
	1.0828	1.3154			1.3154	1.3135	0.07159
	1.0928	1.3156			1.3156	1.3137	0.071045
	1.1028	1.3159			1.3159	1.3139	0.070497
	1.1125	1.3161			1.3161	1.3141	0.069947
	1.1221	1.3163			1.3163	1.3143	0.069396
	1.1316	1.3165			1.3165	1.3145	0.068843
	1.1408	1.3167			1.3167	1.3147	0.06829
	1.1499	1.3169			1.3169	1.3149	0.067737
	1.1587	1.3172			1.3172	1.3151	0.067185
	1.1674	1.3174			1.3174	1.3153	0.066633
	1.1759	1.3176			1.3176	1.3155	0.066082
	1.1841	1.3178			1.3178	1.3157	0.065533
	1.1921	1.3181			1.3181	1.316	0.064986
	1.1999	1.3183			1.3183	1.3162	0.064441
	1.2075	1.3185			1.3185	1.3164	0.063899
	1.2148	1.3187			1.3187	1.3167	0.063359
	1.2219	1.319			1.319	1.3169	0.062824
	1.2287	1.3192			1.3192	1.3172	0.062292
	1.2352	1.3194			1.3194	1.3174	0.061767
	1.2415	1.3196			1.3196	1.3177	0.061247
	1.2475	1.3199			1.3199	1.318	0.060734
	1.2532	1.3201			1.3201	1.3182	0.060229
	1.2587	1.3203			1.3203	1.3185	0.059731
	1.2638	1.3205			1.3205	1.3188	0.059241
	1.2686	1.3207			1.3207	1.319	0.058761
	1.2731	1.321			1.321	1.3193	0.05829
	1.2773	1.3212			1.3212	1.3196	0.057829
	1.2812	1.3214			1.3214	1.3199	0.057379
	1.2847	1.3216			1.3216	1.3202	0.056939
	1.2879	1.3218			1.3218	1.3204	0.056511
	1.2908	1.322			1.322	1.3207	0.056094
	1.2933	1.3222			1.3222	1.321	0.05569
	1.2954	1.3225			1.3225	1.3213	0.055298
	1.2972	1.3227			1.3227	1.3215	0.054919
	1.2986	1.3229			1.3229	1.3218	0.054552
	1.2997	1.3231			1.3231	1.3221	0.054199
	1.3005	1.3233			1.3233	1.3223	0.053858
	1.3009	1.3235			1.3235	1.3226	0.053532
	1.301	1.3237			1.3237	1.3229	0.053219
	1.3007	1.3239			1.3239	1.3231	0.052919
	1.3002	1.3241			1.3241	1.3234	0.052634
	1.2993	1.3243			1.3243	1.3236	0.052362
	1.2982	1.3244			1.3244	1.3239	0.052103
	1.2967	1.3246			1.3246	1.3241	0.051858
	1.2949	1.3248			1.3248	1.3244	0.051626
	1.2929	1.325			1.325	1.3246	0.051408
	1.2905	1.3252			1.3252	1.3248	0.051202
	1.2879	1.3253			1.3253	1.3251	0.051008
	1.285	1.3255			1.3255	1.3253	0.050828
	1.2819	1.3257			1.3257	1.3255	0.050659
	1.2785	1.3259			1.3259	1.3257	0.050503
	1.2748	1.326			1.326	1.3259	0.050359
	1.2709	1.3262			1.3262	1.3261	0.050226
	1.2667	1.3263			1.3263	1.3263	0.050105
	1.2623	1.3265			1.3265	1.3265	0.049994
	1.2576	1.3266			1.3266	1.3267	0.049894
	1.2527	1.3268			1.3268	1.3268	0.049804
	1.2476	1.3269			1.3269	1.327	0.049723
	1.2423	1.3271			1.3271	1.3271	0.049652
	1.2368	1.3272			1.3272	1.3273	0.049589
	1.231	1.3274			1.3274	1.3274	0.049534
	1.2251	1.3275			1.3275	1.3276	0.049487
	1.2189	1.3276			1.3276	1.3277	0.049448
	1.2126	1.3277			1.3277	1.3278	0.049415
	1.2061	1.3279			1.3279	1.3279	0.049389
	1.1993	1.328			1.328	1.328	0.04937
	1.1925	1.3281			1.3281	1.3281	0.049355
	1.1854	1.3282			1.3282	1.3282	0.049347
	1.1782	1.3283			1.3283	1.3283	0.049343
	1.1708	1.3284			1.3284	1.3284	0.049344
	1.1633	1.3285			1.3285	1.3284	0.049349
	1.1556	1.3286			1.3286	1.3285	0.049359
	1.1478	1.3287			1.3287	1.3285	0.049372
	1.1398	1.3288			1.3288	1.3286	0.049388
	1.1317	1.3289			1.3289	1.3286	0.049408
	1.1235	1.329			1.329	1.3286	0.049432
	1.1151	1.3291			1.3291	1.3287	0.049459
	1.1067	1.3291			1.3291	1.3287	0.049489
	1.0981	1.3292			1.3292	1.3287	0.049522
	1.0894	1.3293			1.3293	1.3287	0.049558
	1.0807	1.3293			1.3293	1.3287	0.049596
	1.0718	1.3294			1.3294	1.3287	0.049638
	1.0628	1.3295			1.3295	1.3286	0.049682
	1.0538	1.3295			1.3295	1.3286	0.049728
	1.0447	1.3296			1.3296	1.3286	0.049777
	1.0355	1.3296			1.3296	1.3285	0.049829
	1.0262	1.3297			1.3297	1.3285	0.049882
	1.0169	1.3297			1.3297	1.3284	0.049939
	1.0075	1.3297			1.3297	1.3284	0.049998
	0.99807	1.3298			1.3298	1.3283	0.050059
	0.9886	1.3298			1.3298	1.3282	0.050123
	0.97908	1.3298			1.3298	1.3282	0.05019
	0.96952	1.3298			1.3298	1.3281	0.050259
	0.95994	1.3299			1.3299	1.328	0.050331
	0.95034	1.3299			1.3299	1.3279	0.050406
	0.94071	1.3299			1.3299	1.3278	0.050484
	0.93107	1.3299			1.3299	1.3277	0.050564
	0.92143	1.3299			1.3299	1.3276	0.050648
	0.91178	1.3299			1.3299	1.3275	0.050734
	0.90213	1.3299			1.3299	1.3274	0.050822
	0.8925	1.3299			1.3299	1.3273	0.050913
	0.88287	1.3299			1.3299	1.3271	0.051006
	0.87327	1.3299			1.3299	1.327	0.051102
	0.86369	1.3299			1.3299	1.3269	0.0512
	0.85414	1.3299			1.3299	1.3267	0.051301
	0.84463	1.3298			1.3298	1.3266	0.051404
	0.83516	1.3298			1.3298	1.3265	0.05151
	0.82573	1.3298			1.3298	1.3263	0.051619
	0.81636	1.3297			1.3297	1.3262	0.051731
	0.80704	1.3297			1.3297	1.326	0.051846
	0.79779	1.3297			1.3297	1.3259	0.051964
	0.7886	1.3296			1.3296	1.3257	0.052086
	0.77949	1.3296			1.3296	1.3255	0.052211
	0.77046	1.3296			1.3296	1.3254	0.05234
	0.76151	1.3295			1.3295	1.3252	0.052473
	0.75265	1.3295			1.3295	1.325	0.05261
	0.74388	1.3294			1.3294	1.3249	0.052752
	0.73522	1.3294			1.3294	1.3247	0.052899
	0.72666	1.3293			1.3293	1.3245	0.053052
	0.71822	1.3292			1.3292	1.3244	0.05321
	0.70989	1.3292			1.3292	1.3242	0.053373
	0.70168	1.3291			1.3291	1.324	0.053544
	0.69361	1.329			1.329	1.3238	0.05372
	0.68566	1.329			1.329	1.3236	0.053904
	0.67785	1.3289			1.3289	1.3235	0.054095
	0.67019	1.3288			1.3288	1.3233	0.054294
	0.66268	1.3288			1.3288	1.3231	0.054501
	0.65532	1.3287			1.3287	1.3229	0.054715
	0.64812	1.3286			1.3286	1.3227	0.054938
	0.64109	1.3284			1.3284	1.3226	0.055169
	0.63423	1.3283			1.3283	1.3224	0.055409
	0.62754	1.3282			1.3282	1.3222	0.055656
	0.62104	1.328			1.328	1.322	0.055912
	0.61472	1.3279			1.3279	1.3218	0.056176
	0.60857	1.3277			1.3277	1.3216	0.056448
	0.60261	1.3276			1.3276	1.3215	0.056729
	0.59682	1.3274			1.3274	1.3213	0.057017
	0.5912	1.3272			1.3272	1.3211	0.057314
	0.58576	1.327			1.327	1.3209	0.057619
	0.58049	1.3268			1.3268	1.3207	0.057931
	0.57539	1.3266			1.3266	1.3206	0.058251
	0.57046	1.3264			1.3264	1.3204	0.058579
	0.56569	1.3262			1.3262	1.3202	0.058913
	0.56109	1.326			1.326	1.32	0.059254
	0.55666	1.3257			1.3257	1.3199	0.059602
	0.55239	1.3255			1.3255	1.3197	0.059956
	0.54828	1.3253			1.3253	1.3195	0.060317
	0.54433	1.325			1.325	1.3193	0.060683
	0.54053	1.3248			1.3248	1.3192	0.061055
	0.5369	1.3245			1.3245	1.319	0.061432
	0.53342	1.3243			1.3243	1.3188	0.061815
	0.53009	1.324			1.324	1.3187	0.062202
	0.52692	1.3238			1.3238	1.3185	0.062594
	0.5239	1.3235			1.3235	1.3184	0.06299
	0.52103	1.3232			1.3232	1.3182	0.06339
	0.5183	1.323			1.323	1.318	0.063794
	0.51573	1.3227			1.3227	1.3179	0.064201
	0.5133	1.3224			1.3224	1.3177	0.06461
	0.51101	1.3222			1.3222	1.3176	0.065022
	0.50886	1.3219			1.3219	1.3174	0.065437
	0.50686	1.3216			1.3216	1.3173	0.065853
	0.50499	1.3214			1.3214	1.3171	0.066271
	0.50326	1.3211			1.3211	1.317	0.066689
	0.50167	1.3208			1.3208	1.3168	0.067109
	0.50021	1.3205			1.3205	1.3167	0.067529
	0.49889	1.3203			1.3203	1.3165	0.06795
	0.4977	1.32			1.32	1.3164	0.06837
	0.49664	1.3197			1.3197	1.3162	0.068789
	0.49571	1.3195			1.3195	1.3161	0.069208
	0.4949	1.3192			1.3192	1.316	0.069625
	0.49422	1.3189			1.3189	1.3158	0.070041
	0.49367	1.3187			1.3187	1.3157	0.070456
	0.49324	1.3184			1.3184	1.3156	0.070868
	0.49293	1.3181			1.3181	1.3154	0.071278
	0.49274	1.3179			1.3179	1.3153	0.071684
	0.49267	1.3176			1.3176	1.3152	0.072088
	0.49272	1.3174			1.3174	1.3151	0.072488
	0.49289	1.3171			1.3171	1.3149	0.072885
	0.49316	1.3169			1.3169	1.3148	0.073277
	0.49355	1.3166			1.3166	1.3147	0.073665
	0.49406	1.3164			1.3164	1.3146	0.074049
	0.49467	1.3162			1.3162	1.3145	0.074428
	0.49539	1.3159			1.3159	1.3144	0.074803
	0.49621	1.3157			1.3157	1.3142	0.075172
	0.49715	1.3155			1.3155	1.3141	0.075536
	0.49818	1.3153			1.3153	1.314	0.075894
	0.49932	1.315			1.315	1.3139	0.076247
	0.50056	1.3148			1.3148	1.3138	0.076594
	0.5019	1.3146			1.3146	1.3137	0.076935
	0.50334	1.3144			1.3144	1.3136	0.07727
	0.50488	1.3142			1.3142	1.3135	0.077598
	0.5065	1.314			1.314	1.3134	0.07792
	0.50823	1.3138			1.3138	1.3133	0.078235
	0.51004	1.3136			1.3136	1.3132	0.078544
	0.51195	1.3135			1.3135	1.3131	0.078846
	0.51395	1.3133			1.3133	1.313	0.079141
	0.51603	1.3131			1.3131	1.3129	0.079429
	0.5182	1.313			1.313	1.3129	0.07971
	0.52046	1.3128			1.3128	1.3128	0.079983
	0.52279	1.3127			1.3127	1.3127	0.08025
	0.52521	1.3125			1.3125	1.3126	0.080509
	0.52771	1.3124			1.3124	1.3125	0.080761
	0.53029	1.3122			1.3122	1.3124	0.081006
	0.53295	1.3121			1.3121	1.3124	0.081243
	0.53568	1.312			1.312	1.3123	0.081473
	0.53849	1.3119			1.3119	1.3122	0.081696
	0.54137	1.3117			1.3117	1.3121	0.081911
	0.54433	1.3116			1.3116	1.3121	0.082118
	0.54735	1.3115			1.3115	1.312	0.082318
	0.55044	1.3114			1.3114	1.3119	0.082511
	0.5536	1.3114			1.3114	1.3119	0.082696
	0.55682	1.3113			1.3113	1.3118	0.082874
	0.56011	1.3112			1.3112	1.3117	0.083044
	0.56346	1.3111			1.3111	1.3117	0.083206
	0.56688	1.3111			1.3111	1.3116	0.083361
	0.57035	1.311			1.311	1.3116	0.083509
	0.57388	1.3109			1.3109	1.3115	0.083649
	0.57747	1.3109			1.3109	1.3114	0.083781
	0.58111	1.3109			1.3109	1.3114	0.083906
	0.58481	1.3108			1.3108	1.3113	0.084023
	0.58856	1.3108			1.3108	1.3113	0.084133
	0.59236	1.3108			1.3108	1.3113	0.084235
	0.59621	1.3108			1.3108	1.3112	0.08433
	0.60011	1.3108			1.3108	1.3112	0.084418
	0.60406	1.3108			1.3108	1.3111	0.084499
	0.60805	1.3108			1.3108	1.3111	0.084572
	0.61208	1.3108			1.3108	1.311	0.084639
	0.61616	1.3108			1.3108	1.311	0.084698
	0.62028	1.3108			1.3108	1.311	0.084751
	0.62443	1.3108			1.3108	1.3109	0.084797
	0.62863	1.3109			1.3109	1.3109	0.084836
	0.63286	1.3109			1.3109	1.3109	0.084868
	0.63712	1.3109			1.3109	1.3108	0.084894
	0.64143	1.311			1.311	1.3108	0.084914
	0.64576	1.311			1.311	1.3108	0.084927
	0.65014	1.3111			1.3111	1.3108	0.084934
	0.65455	1.3112			1.3112	1.3107	0.084934
	0.659	1.3112			1.3112	1.3107	0.084927
	0.66349	1.3113			1.3113	1.3107	0.084913
	0.66802	1.3114			1.3114	1.3107	0.084892
	0.67259	1.3115			1.3115	1.3107	0.084864
	0.6772	1.3116			1.3116	1.3106	0.084829
	0.68186	1.3117			1.3117	1.3106	0.084788
	0.68655	1.3118			1.3118	1.3106	0.08474
	0.69129	1.3119			1.3119	1.3106	0.084686
	0.69608	1.312			1.312	1.3106	0.084624
	0.7009	1.3121			1.3121	1.3106	0.084557
	0.70578	1.3122			1.3122	1.3106	0.084483
	0.7107	1.3123			1.3123	1.3106	0.084402
	0.71566	1.3124			1.3124	1.3106	0.084315
	0.72068	1.3126			1.3126	1.3106	0.084222
	0.72574	1.3127			1.3127	1.3106	0.084122
	0.73085	1.3128			1.3128	1.3106	0.084017
	0.73601	1.313			1.313	1.3106	0.083904
	0.74123	1.3131			1.3131	1.3106	0.083786
	0.74649	1.3132			1.3132	1.3106	0.083661
	0.7518	1.3134			1.3134	1.3106	0.08353
	0.75717	1.3135			1.3135	1.3106	0.083393
	0.76259	1.3137			1.3137	1.3106	0.08325
	0.76806	1.3138			1.3138	1.3107	0.0831
	0.77359	1.314			1.314	1.3107	0.082945
	0.77918	1.3141			1.3141	1.3107	0.082783
	0.78482	1.3143			1.3143	1.3107	0.082616
	0.79051	1.3145			1.3145	1.3108	0.082442
	0.79627	1.3146			1.3146	1.3108	0.082263
	0.80208	1.3148			1.3148	1.3108	0.082078
	0.80795	1.315			1.315	1.3109	0.081886
	0.81388	1.3151			1.3151	1.3109	0.081689
	0.81987	1.3153			1.3153	1.3109	0.081486
	0.82592	1.3155			1.3155	1.311	0.081278
	0.83204	1.3157			1.3157	1.311	0.081063
	0.83821	1.3158			1.3158	1.3111	0.080843
	0.84445	1.316			1.316	1.3111	0.080617
	0.85076	1.3162			1.3162	1.3112	0.080385
	0.85712	1.3164			1.3164	1.3113	0.080148
	0.86356	1.3166			1.3166	1.3113	0.079906
	0.87006	1.3167			1.3167	1.3114	0.079657
	0.87662	1.3169			1.3169	1.3115	0.079403
	0.88325	1.3171			1.3171	1.3115	0.079144
	0.88995	1.3173			1.3173	1.3116	0.078879
	0.89672	1.3174			1.3174	1.3117	0.078608
	0.90356	1.3176			1.3176	1.3118	0.078332
	0.91047	1.3178			1.3178	1.3119	0.07805
	0.91745	1.318			1.318	1.3119	0.077763
	0.9245	1.3181			1.3181	1.312	0.07747
	0.93163	1.3183			1.3183	1.3121	0.077172
	0.93882	1.3185			1.3185	1.3122	0.076868
	0.94609	1.3186			1.3186	1.3123	0.076559
	0.95344	1.3188			1.3188	1.3124	0.076245
	0.96086	1.3189			1.3189	1.3125	0.075925
	0.96835	1.3191			1.3191	1.3127	0.075599
	0.97593	1.3192			1.3192	1.3128	0.075268
	0.98358	1.3194			1.3194	1.3129	0.074931
	0.9913	1.3195			1.3195	1.313	0.074589
	0.99911	1.3197			1.3197	1.3131	0.074241
	1.007	1.3198			1.3198	1.3133	0.073887
	1.015	1.3199			1.3199	1.3134	0.073527
	1.023	1.3201			1.3201	1.3136	0.073162
	1.0311	1.3202			1.3202	1.3137	0.072791
	1.0393	1.3203			1.3203	1.3138	0.072413
	1.0476	1.3204			1.3204	1.314	0.07203
	1.056	1.3206			1.3206	1.3142	0.071641
	1.0645	1.3207			1.3207	1.3143	0.071246
	1.073	1.3208			1.3208	1.3145	0.070845
	1.0816	1.3209			1.3209	1.3147	0.070438
	1.0904	1.321			1.321	1.3148	0.070024
	1.0992	1.3212			1.3212	1.315	0.069603
	1.1081	1.3213			1.3213	1.3152	0.069177
	1.117	1.3214			1.3214	1.3154	0.068743
	1.1261	1.3215			1.3215	1.3156	0.068304
	1.1353	1.3216			1.3216	1.3158	0.067858
	1.1445	1.3217			1.3217	1.316	0.067406
	1.1539	1.3219			1.3219	1.3162	0.066947
	1.1633	1.322			1.322	1.3164	0.066482
	1.1728	1.3221			1.3221	1.3167	0.06601
	1.1824	1.3222			1.3222	1.3169	0.065532
	1.1922	1.3224			1.3224	1.3171	0.065048
	1.202	1.3225			1.3225	1.3174	0.064558
	1.2119	1.3226			1.3226	1.3176	0.064062
	1.2219	1.3228			1.3228	1.3179	0.06356
	1.232	1.3229			1.3229	1.3182	0.063053
	1.2422	1.3231			1.3231	1.3184	0.062541
	1.2525	1.3232			1.3232	1.3187	0.062024
	1.2629	1.3234			1.3234	1.319	0.061502
	1.2733	1.3235			1.3235	1.3193	0.060978
	1.2839	1.3237			1.3237	1.3196	0.060449
	1.2946	1.3239			1.3239	1.3199	0.059919
	1.3054	1.3241			1.3241	1.3202	0.059386
	1.3163	1.3243			1.3243	1.3205	0.058851
	1.3273	1.3245			1.3245	1.3209	0.058316
	1.3384	1.3247			1.3247	1.3212	0.057782
	1.3497	1.325			1.325	1.3216	0.057248
	1.361	1.3252			1.3252	1.3219	0.056716
	1.3724	1.3255			1.3255	1.3223	0.056187
	1.3839	1.3257			1.3257	1.3226	0.055662
	1.3955	1.326			1.326	1.323	0.055142
	1.4072	1.3263			1.3263	1.3234	0.054627
	1.4189	1.3267			1.3267	1.3238	0.05412
	1.4307	1.327			1.327	1.3242	0.053622
	1.4426	1.3274			1.3274	1.3246	0.053134
	1.4546	1.3277			1.3277	1.325	0.052659
	1.4666	1.3281			1.3281	1.3255	0.052197
	1.4786	1.3285			1.3285	1.3259	0.051752
	1.4907	1.329			1.329	1.3263	0.051326
	1.5028	1.3294			1.3294	1.3268	0.05092
	1.5149	1.3299			1.3299	1.3273	0.050537
	1.5271	1.3304			1.3304	1.3277	0.050179
	1.5393	1.331			1.331	1.3282	0.04985
	1.5515	1.3315			1.3315	1.3287	0.049551
	1.5636	1.3321			1.3321	1.3292	0.049285
	1.5758	1.3328			1.3328	1.3297	0.049055
	1.588	1.3334			1.3334	1.3302	0.048865
	1.6002	1.3341			1.3341	1.3307	0.048715
	1.6123	1.3348			1.3348	1.3312	0.04861
	1.6244	1.3355			1.3355	1.3318	0.048551
	1.6365	1.3363			1.3363	1.3323	0.048541
	1.6486	1.3371			1.3371	1.3328	0.048582
	1.6606	1.338			1.338	1.3334	0.048677
	1.6725	1.3389			1.3389	1.334	0.048826
	1.6844	1.3398			1.3398	1.3345	0.049033
	1.6962	1.3408			1.3408	1.3351	0.049298
	1.708	1.3418			1.3418	1.3357	0.049622
	1.7197	1.3429			1.3429	1.3362	0.050006
	1.7313	1.344			1.344	1.3368	0.050452
	1.7428	1.3451			1.3451	1.3374	0.050958
	1.7542	1.3463			1.3463	1.338	0.051525
	1.7656	1.3476			1.3476	1.3386	0.052154
	1.7768	1.3489			1.3489	1.3392	0.052842
	1.7879	1.3502			1.3502	1.3398	0.053589
	1.7989	1.3516			1.3516	1.3404	0.054395
	1.8098	1.3531			1.3531	1.3411	0.055257
	1.8205	1.3546			1.3546	1.3417	0.056174
	1.8311	1.3562			1.3562	1.3423	0.057145
	1.8416	1.3578			1.3578	1.3429	0.058167
	1.8519	1.3595			1.3595	1.3435	0.059236
	1.8621	1.3613			1.3613	1.3442	0.060352
	1.8721	1.3631			1.3631	1.3448	0.061512
	1.882	1.365			1.365	1.3454	0.062713
	1.8916	1.3669			1.3669	1.3461	0.063953
	1.9011	1.3689			1.3689	1.3467	0.06523
	1.9105	1.371			1.371	1.3473	0.066541
	1.9196	1.3732			1.3732	1.348	0.067884
	1.9285	1.3754			1.3754	1.3486	0.069257
	1.9373	1.3777			1.3777	1.3492	0.070657
	1.9458	1.3801			1.3801	1.3498	0.072081
	1.9541	1.3826			1.3826	1.3505	0.073529
	1.9622	1.3851			1.3851	1.3511	0.074998
	1.9701	1.3877			1.3877	1.3517	0.076485
	1.9777	1.3903			1.3903	1.3523	0.077991
	1.9851	1.393			1.393	1.3529	0.079512
	1.9923	1.3958			1.3958	1.3535	0.081047
	1.9992	1.3985			1.3985	1.3542	0.082596
	2.0058	1.4013			1.4013	1.3548	0.084156
	2.0122	1.4042			1.4042	1.3554	0.085725
	2.0184	1.4071			1.4071	1.356	0.087302
	2.0242	1.41			1.41	1.3566	0.088885
	2.0298	1.4129			1.4129	1.3572	0.090474
	2.0351	1.4158			1.4158	1.3578	0.092067
	2.0401	1.4188			1.4188	1.3584	0.093662
	2.0448	1.4218			1.4218	1.359	0.095258
	2.0492	1.4247			1.4247	1.3595	0.096853
	2.0533	1.4277			1.4277	1.3601	0.098447
	2.0571	1.4307			1.4307	1.3607	0.10004
	2.0605	1.4336			1.4336	1.3613	0.10162
	2.0637	1.4366			1.4366	1.3619	0.1032
	2.0665	1.4395			1.4395	1.3624	0.10477
	2.0689	1.4425			1.4425	1.363	0.10633
	2.071	1.4454			1.4454	1.3636	0.10788
	2.0728	1.4482			1.4482	1.3642	0.10942
	2.0742	1.4511			1.4511	1.3647	0.11095
	2.0753	1.4539			1.4539	1.3653	0.11246
	2.0759	1.4567			1.4567	1.3658	0.11395
	2.0762	1.4595			1.4595	1.3664	0.11543
	2.0762	1.4622			1.4622	1.3669	0.11689
	2.0757	1.4649			1.4649	1.3675	0.11833
	2.0748	1.4675			1.4675	1.368	0.11975
	2.0736	1.4701			1.4701	1.3685	0.12114
	2.0719	1.4726			1.4726	1.3691	0.12251
	2.0699	1.4751			1.4751	1.3696	0.12386
	2.0674	1.4776			1.4776	1.3701	0.12518
	2.0645	1.4799			1.4799	1.3706	0.12647
	2.0611	1.4823			1.4823	1.3711	0.12774
	2.0573	1.4845			1.4845	1.3716	0.12897
	2.0531	1.4867			1.4867	1.3721	0.13018
	2.0485	1.4888			1.4888	1.3726	0.13135
	2.0433	1.4909			1.4909	1.3731	0.13249
	2.0378	1.4929			1.4929	1.3735	0.1336
	2.0317	1.4948			1.4948	1.374	0.13467
	2.0252	1.4967			1.4967	1.3745	0.13571
	2.0182	1.4984			1.4984	1.3749	0.1367
	2.0108	1.5001			1.5001	1.3754	0.13766
	2.0028	1.5017			1.5017	1.3758	0.13858
	1.9943	1.5033			1.5033	1.3762	0.13945
	1.9854	1.5047			1.5047	1.3767	0.14028
	1.976	1.5061			1.5061	1.3771	0.14107
	1.9661	1.5073			1.5073	1.3775	0.14181
	1.9558	1.5085			1.5085	1.3779	0.1425
	1.945	1.5096			1.5096	1.3783	0.14315
	1.9338	1.5106			1.5106	1.3786	0.14374
	1.9222	1.5116			1.5116	1.379	0.14429
	1.9101	1.5124			1.5124	1.3794	0.14478
	1.8977	1.5131			1.5131	1.3797	0.14522
	1.8848	1.5138			1.5138	1.38	0.1456
	1.8716	1.5143			1.5143	1.3804	0.14594
	1.858	1.5148			1.5148	1.3807	0.14622
	1.844	1.5151			1.5151	1.3809	0.14644
	1.8297	1.5154			1.5154	1.3812	0.14661
	1.815	1.5156			1.5156	1.3815	0.14672
	1.8	1.5156			1.5156	1.3817	0.14677
	1.7847	1.5156			1.5156	1.3819	0.14676
	1.769	1.5155			1.5155	1.3821	0.1467
	1.7531	1.5152			1.5152	1.3823	0.14658
	1.7368	1.5149			1.5149	1.3825	0.14641
	1.7203	1.5145			1.5145	1.3827	0.14617
	1.7035	1.5139			1.5139	1.3828	0.14589
	1.6864	1.5133			1.5133	1.3829	0.14554
	1.6691	1.5126			1.5126	1.383	0.14515
	1.6515	1.5117			1.5117	1.3831	0.14469
	1.6337	1.5109			1.5109	1.3832	0.14418
	1.6157	1.5099			1.5099	1.3832	0.14362
	1.5974	1.5089			1.5089	1.3832	0.14301
	1.579	1.5079			1.5079	1.3832	0.14234
	1.5603	1.5068			1.5068	1.3832	0.14163
	1.5415	1.5057			1.5057	1.3831	0.14086
	1.5225	1.5045			1.5045	1.3831	0.14005
	1.5033	1.5033			1.5033	1.383	0.13919
	1.484	1.5021			1.5021	1.3829	0.13829
	1.4645	1.5008			1.5008	1.3828	0.13734
	1.4449	1.4995			1.4995	1.3826	0.13634
	1.4252	1.4982			1.4982	1.3825	0.13531
	1.4053	1.4968			1.4968	1.3823	0.13423
	1.3854	1.4954			1.4954	1.3821	0.13312
	1.3654	1.494			1.494	1.3819	0.13197
	1.3452	1.4926			1.4926	1.3817	0.13079
	1.325	1.4912			1.4912	1.3814	0.12957
	1.3048	1.4898			1.4898	1.3811	0.12832
	1.2844	1.4883			1.4883	1.3808	0.12705
	1.2641	1.4869			1.4869	1.3805	0.12575
	1.2437	1.4854			1.4854	1.3802	0.12443
	1.2233	1.4839			1.4839	1.3799	0.12308
	1.2028	1.4825			1.4825	1.3795	0.12172
	1.1824	1.481			1.481	1.3792	0.12033
	1.1619	1.4795			1.4795	1.3788	0.11893
	1.1415	1.478			1.478	1.3784	0.11752
	1.1211	1.4766			1.4766	1.378	0.1161
	1.1007	1.4751			1.4751	1.3776	0.11466
	1.0804	1.4736			1.4736	1.3771	0.11322
	1.0602	1.4722			1.4722	1.3767	0.11178
	1.04	1.4707			1.4707	1.3762	0.11033
	1.0198	1.4693			1.4693	1.3758	0.10888
	0.9998	1.4678			1.4678	1.3753	0.10744
	0.97986	1.4664			1.4664	1.3748	0.106
	0.96003	1.465			1.465	1.3743	0.10456
	0.94031	1.4635			1.4635	1.3738	0.10314
	0.92071	1.4621			1.4621	1.3733	0.10172
	0.90125	1.4607			1.4607	1.3728	0.1003
	0.88194	1.4593			1.4593	1.3723	0.098905
	0.86278	1.458			1.458	1.3718	0.097517
	0.84378	1.4566			1.4566	1.3712	0.096143
	0.82496	1.4552			1.4552	1.3707	0.094783
	0.80633	1.4539			1.4539	1.3701	0.093438
	0.78789	1.4525			1.4525	1.3696	0.09211
	0.76966	1.4512			1.4512	1.369	0.090799
	0.75164	1.4499			1.4499	1.3685	0.089506
	0.73385	1.4486			1.4486	1.3679	0.088233
	0.71629	1.4473			1.4473	1.3674	0.086981
	0.69898	1.446			1.446	1.3668	0.085751
	0.68193	1.4447			1.4447	1.3662	0.084545
	0.66514	1.4434			1.4434	1.3656	0.083364
	0.64862	1.4421			1.4421	1.3651	0.08221
	0.63239	1.4408			1.4408	1.3645	0.081085
	0.61646	1.4396			1.4396	1.3639	0.079988
	0.60083	1.4383			1.4383	1.3633	0.078923
	0.58552	1.437			1.437	1.3627	0.07789
	0.57053	1.4358			1.4358	1.3621	0.07689
	0.55588	1.4345			1.4345	1.3616	0.075926
	0.54157	1.4332			1.4332	1.361	0.074998
	0.52762	1.4319			1.4319	1.3604	0.07411
	0.51403	1.4306			1.4306	1.3598	0.073261
	0.50082	1.4293			1.4293	1.3592	0.072456
	0.488	1.428			1.428	1.3587	0.071694
	0.47557	1.4267			1.4267	1.3581	0.070977
	0.46354	1.4254			1.4254	1.3575	0.070306
	0.45193	1.424			1.424	1.3569	0.069684
	0.44075	1.4227			1.4227	1.3564	0.069109
	0.43	1.4213			1.4213	1.3558	0.068583
	0.4197	1.4199			1.4199	1.3553	0.068106
	0.40985	1.4184			1.4184	1.3547	0.067678
	0.40047	1.417			1.417	1.3542	0.0673
	0.39156	1.4155			1.4155	1.3536	0.066971
	0.38314	1.4139			1.4139	1.3531	0.066692
	0.37521	1.4124			1.4124	1.3526	0.066462
	0.36779	1.4108			1.4108	1.3521	0.06628
	0.36087	1.4092			1.4092	1.3516	0.066144
	0.35444	1.4075			1.4075	1.3511	0.066053
	0.34849	1.4059			1.4059	1.3506	0.066005
	0.34302	1.4042			1.4042	1.3501	0.065997
	0.33803	1.4026			1.4026	1.3496	0.066028
	0.3335	1.4009			1.4009	1.3492	0.066095
	0.32943	1.3992			1.3992	1.3487	0.066197
	0.32581	1.3976			1.3976	1.3482	0.066331
	0.32264	1.3959			1.3959	1.3478	0.066495
	0.3199	1.3943			1.3943	1.3474	0.066685
	0.3176	1.3926			1.3926	1.3469	0.066901
	0.31573	1.391			1.391	1.3465	0.067139
	0.31427	1.3893			1.3893	1.3461	0.067399
	0.31323	1.3877			1.3877	1.3457	0.067678
	0.31259	1.3861			1.3861	1.3453	0.067975
	0.31236	1.3845			1.3845	1.3449	0.068286
	0.31251	1.3829			1.3829	1.3445	0.068611
	0.31305	1.3814			1.3814	1.3441	0.068947
	0.31398	1.3798			1.3798	1.3437	0.069292
	0.31527	1.3783			1.3783	1.3433	0.069646
	0.31693	1.3768			1.3768	1.343	0.070006
	0.31895	1.3753			1.3753	1.3426	0.070372
	0.32132	1.3739			1.3739	1.3422	0.070741
	0.32404	1.3724			1.3724	1.3419	0.071112
	0.3271	1.371			1.371	1.3415	0.071483
	0.33049	1.3697			1.3697	1.3412	0.071852
	0.33421	1.3683			1.3683	1.3408	0.072217
	0.33825	1.367			1.367	1.3405	0.072577
	0.3426	1.3657			1.3657	1.3401	0.07293
	0.34726	1.3644			1.3644	1.3398	0.073274
	0.35222	1.3632			1.3632	1.3395	0.073608
	0.35747	1.362			1.362	1.3392	0.073931
	0.36301	1.3608			1.3608	1.3389	0.074242
	0.36883	1.3597			1.3597	1.3386	0.074539
	0.37492	1.3586			1.3586	1.3383	0.074821
	0.38128	1.3575			1.3575	1.338	0.075088
	0.3879	1.3564			1.3564	1.3377	0.075338
	0.39477	1.3554			1.3554	1.3374	0.075571
	0.40189	1.3544			1.3544	1.3371	0.075787
	0.40925	1.3535			1.3535	1.3368	0.075984
	0.41684	1.3526			1.3526	1.3366	0.076163
	0.42466	1.3517			1.3517	1.3363	0.076322
	0.4327	1.3509			1.3509	1.336	0.076462
	0.44095	1.3501			1.3501	1.3358	0.076582
	0.44942	1.3493			1.3493	1.3355	0.076682
	0.45808	1.3486			1.3486	1.3353	0.076761
	0.46693	1.3479			1.3479	1.335	0.07682
	0.47598	1.3472			1.3472	1.3348	0.076859
	0.4852	1.3465			1.3465	1.3346	0.076877
	0.4946	1.3459			1.3459	1.3343	0.076874
	0.50416	1.3454			1.3454	1.3341	0.076851
	0.51389	1.3448			1.3448	1.3339	0.076807
	0.52377	1.3443			1.3443	1.3337	0.076743
	0.5338	1.3438			1.3438	1.3335	0.076659
	0.54396	1.3434			1.3434	1.3333	0.076555
	0.55427	1.343			1.343	1.3331	0.07643
	0.5647	1.3426			1.3426	1.3329	0.076286
	0.57525	1.3422			1.3422	1.3327	0.076121
	0.58591	1.3419			1.3419	1.3325	0.075938
	0.59669	1.3415			1.3415	1.3323	0.075736
	0.60756	1.3413			1.3413	1.3321	0.075514
	0.61853	1.341			1.341	1.332	0.075274
	0.62959	1.3407			1.3407	1.3318	0.075016
	0.64072	1.3405			1.3405	1.3316	0.074741
	0.65194	1.3403			1.3403	1.3315	0.074448
	0.66322	1.3402			1.3402	1.3313	0.074139
	0.67456	1.34			1.34	1.3312	0.073814
	0.68595	1.3398			1.3398	1.331	0.073474
	0.6974	1.3397			1.3397	1.3309	0.07312
	0.70888	1.3396			1.3396	1.3308	0.072751
	0.72041	1.3395			1.3395	1.3307	0.072369
	0.73195	1.3394			1.3394	1.3306	0.071975
	0.74352	1.3393			1.3393	1.3305	0.071568
	0.75511	1.3392			1.3392	1.3304	0.07115
	0.7667	1.3392			1.3392	1.3303	0.070722
	0.7783	1.3391			1.3391	1.3302	0.070283
	0.78989	1.339			1.339	1.3301	0.069835
	0.80147	1.339			1.339	1.33	0.069378
	0.81303	1.3389			1.3389	1.3299	0.068913
	0.82456	1.3388			1.3388	1.3299	0.06844
	0.83607	1.3387			1.3387	1.3298	0.067961
	0.84753	1.3387			1.3387	1.3298	0.067475
	0.85895	1.3386			1.3386	1.3297	0.066983
	0.87032	1.3385			1.3385	1.3297	0.066485
	0.88163	1.3384			1.3384	1.3296	0.065983
	0.89288	1.3384			1.3384	1.3296	0.065476
	0.90406	1.3383			1.3383	1.3296	0.064965
	0.91515	1.3382			1.3382	1.3296	0.06445
	0.92617	1.3382			1.3382	1.3296	0.063932
	0.93709	1.3381			1.3381	1.3295	0.063412
	0.94791	1.338			1.338	1.3295	0.062889
	0.95863	1.338			1.338	1.3296	0.062365
	0.96924	1.3379			1.3379	1.3296	0.06184
	0.97973	1.3378			1.3378	1.3296	0.061315
	0.9901	1.3378			1.3378	1.3296	0.060788
	1.0003	1.3377			1.3377	1.3296	0.060262
	1.0104	1.3377			1.3377	1.3297	0.059736
	1.0204	1.3376			1.3376	1.3297	0.059211
	1.0302	1.3376			1.3376	1.3297	0.058687
	1.0398	1.3375			1.3375	1.3298	0.058165
	1.0493	1.3375			1.3375	1.3298	0.057645
	1.0587	1.3374			1.3374	1.3299	0.057128
	1.0678	1.3374			1.3374	1.3299	0.056613
	1.0769	1.3373			1.3373	1.33	0.056102
	1.0857	1.3373			1.3373	1.3301	0.055594
	1.0944	1.3372			1.3372	1.3302	0.05509
	1.103	1.3372			1.3372	1.3302	0.05459
	1.1114	1.3372			1.3372	1.3303	0.054094
	1.1197	1.3371			1.3371	1.3304	0.053602
	1.1278	1.3371			1.3371	1.3305	0.053115
	1.1357	1.3371			1.3371	1.3306	0.052633
	1.1435	1.3371			1.3371	1.3307	0.052157
	1.1512	1.337			1.337	1.3308	0.051688
	1.1587	1.337			1.337	1.3309	0.051225
	1.166	1.337			1.337	1.331	0.050769
	1.1732	1.337			1.337	1.3312	0.050321
	1.1803	1.337			1.337	1.3313	0.04988
	1.1872	1.337			1.337	1.3314	0.049448
	1.194	1.337			1.337	1.3316	0.049025
	1.2006	1.337			1.337	1.3317	0.04861
	1.2071	1.337			1.337	1.3319	0.048204
	1.2134	1.337			1.337	1.332	0.047807
	1.2196	1.337			1.337	1.3322	0.047419
	1.2256	1.337			1.337	1.3323	0.047041
	1.2315	1.337			1.337	1.3325	0.046672
	1.2373	1.337			1.337	1.3327	0.046313
	1.2429	1.3371			1.3371	1.3328	0.045965
	1.2484	1.3371			1.3371	1.333	0.045626
	1.2537	1.3371			1.3371	1.3332	0.045299
	1.2589	1.3371			1.3371	1.3333	0.044982
	1.2639	1.3372			1.3372	1.3335	0.044676
	1.2688	1.3372			1.3372	1.3337	0.044382
	1.2736	1.3372			1.3372	1.3339	0.044099
	1.2782	1.3373			1.3373	1.3341	0.043828
	1.2827	1.3373			1.3373	1.3343	0.043569
	1.2871	1.3374			1.3374	1.3345	0.043323
	1.2913	1.3374			1.3374	1.3347	0.043089
	1.2954	1.3374			1.3374	1.3349	0.042868
	1.2994	1.3375			1.3375	1.3351	0.04266
	1.3032	1.3376			1.3376	1.3353	0.042466
	1.3069	1.3376			1.3376	1.3355	0.042285
	1.3104	1.3377			1.3377	1.3357	0.042118
	1.3138	1.3377			1.3377	1.3359	0.041964
	1.3171	1.3378			1.3378	1.3361	0.041825
	1.3203	1.3379			1.3379	1.3363	0.041699
	1.3233	1.3379			1.3379	1.3365	0.041588
	1.3262	1.338			1.338	1.3367	0.041491
	1.329	1.3381			1.3381	1.3369	0.041407
	1.3316	1.3381			1.3381	1.3371	0.041337
	1.3341	1.3382			1.3382	1.3373	0.041281
	1.3365	1.3383			1.3383	1.3375	0.041238
	1.3387	1.3384			1.3384	1.3377	0.041209
	1.3409	1.3384			1.3384	1.3379	0.041193
	1.3429	1.3385			1.3385	1.3381	0.041189
	1.3447	1.3386			1.3386	1.3383	0.041198
	1.3465	1.3387			1.3387	1.3385	0.041218
	1.3481	1.3388			1.3388	1.3388	0.041249
	1.3496	1.3389			1.3389	1.339	0.041291
	1.351	1.3389			1.3389	1.3392	0.041343
	1.3522	1.339			1.339	1.3394	0.041405
	1.3533	1.3391			1.3391	1.3396	0.041477
	1.3543	1.3392			1.3392	1.3398	0.041559
	1.3552	1.3393			1.3393	1.34	0.041649
	1.356	1.3394			1.3394	1.3402	0.041747
	1.3566	1.3395			1.3395	1.3404	0.041854
	1.3572	1.3396			1.3396	1.3406	0.041968
	1.3576	1.3396			1.3396	1.3407	0.04209
	1.3579	1.3397			1.3397	1.3409	0.042218
	1.358	1.3398			1.3398	1.3411	0.042352
	1.3581	1.3399			1.3399	1.3413	0.042492
	1.358	1.34			1.34	1.3415	0.042637
	1.3578	1.3401			1.3401	1.3417	0.042787
	1.3575	1.3401			1.3401	1.3419	0.042942
	1.3571	1.3402			1.3402	1.342	0.0431
	1.3566	1.3403			1.3403	1.3422	0.043262
	1.3559	1.3403			1.3403	1.3424	0.043428
	1.3552	1.3404			1.3404	1.3425	0.043596
	1.3543	1.3404			1.3404	1.3427	0.043766
	1.3533	1.3405			1.3405	1.3429	0.043938
	1.3523	1.3405			1.3405	1.343	0.044112
	1.3511	1.3406			1.3406	1.3432	0.044287
	1.3497	1.3406			1.3406	1.3433	0.044462
	1.3483	1.3407			1.3407	1.3435	0.044638
	1.3468	1.3407			1.3407	1.3436	0.044813
	1.3452	1.3408			1.3408	1.3438	0.044989
	1.3434	1.3408			1.3408	1.3439	0.045164
	1.3415	1.3408			1.3408	1.344	0.045338
	1.3396	1.3409			1.3409	1.3442	0.045511
	1.3375	1.3409			1.3409	1.3443	0.045682
	1.3353	1.3409			1.3409	1.3444	0.045852
	1.3331	1.3409			1.3409	1.3446	0.04602
	1.3307	1.341			1.341	1.3447	0.046185
	1.3282	1.341			1.341	1.3448	0.046348
	1.3256	1.341			1.341	1.3449	0.046507
	1.3229	1.341			1.341	1.345	0.046664
	1.3201	1.341			1.341	1.3451	0.046818
	1.3172	1.341			1.341	1.3452	0.046968
	1.3142	1.341			1.341	1.3453	0.047115
	1.3111	1.341			1.341	1.3454	0.047259
	1.3079	1.341			1.341	1.3455	0.047399
	1.3046	1.341			1.341	1.3456	0.047535
	1.3012	1.341			1.341	1.3456	0.047666
	1.2977	1.341			1.341	1.3457	0.047794
	1.2942	1.341			1.341	1.3458	0.047918
	1.2905	1.341			1.341	1.3458	0.048038
	1.2868	1.341			1.341	1.3459	0.048153
	1.283	1.341			1.341	1.346	0.048264
	1.2791	1.3409			1.3409	1.346	0.04837
	1.2752	1.3409			1.3409	1.3461	0.048472
	1.2711	1.3409			1.3409	1.3461	0.04857
	1.2671	1.3409			1.3409	1.3462	0.048663
	1.2629	1.3408			1.3408	1.3462	0.048751
	1.2587	1.3408			1.3408	1.3462	0.048835
	1.2545	1.3408			1.3408	1.3462	0.048914
	1.2502	1.3408			1.3408	1.3463	0.048988
	1.2458	1.3407			1.3407	1.3463	0.049058
	1.2414	1.3407			1.3407	1.3463	0.049123
	1.237	1.3407			1.3407	1.3463	0.049184
	1.2325	1.3406			1.3406	1.3463	0.049241
	1.228	1.3406			1.3406	1.3463	0.049292
	1.2235	1.3405			1.3405	1.3463	0.04934
	1.219	1.3405			1.3405	1.3463	0.049383
	1.2144	1.3404			1.3404	1.3463	0.049422
	1.2098	1.3404			1.3404	1.3463	0.049456
	1.2052	1.3403			1.3403	1.3462	0.049487
	1.2006	1.3403			1.3403	1.3462	0.049514
	1.1959	1.3402			1.3402	1.3462	0.049537
	1.1913	1.3402			1.3402	1.3461	0.049556
	1.1866	1.3401			1.3401	1.3461	0.049572
	1.182	1.3401			1.3401	1.3461	0.049584
	1.1774	1.34			1.34	1.346	0.049594
	1.1727	1.34			1.34	1.346	0.049601
	1.1681	1.3399			1.3399	1.3459	0.049604
	1.1635	1.3398			1.3398	1.3458	0.049605
	1.1589	1.3398			1.3398	1.3458	0.049604
	1.1543	1.3397			1.3397	1.3457	0.049601
	1.1498	1.3396			1.3396	1.3456	0.049595
	1.1453	1.3396			1.3396	1.3456	0.049587
	1.1408	1.3395			1.3395	1.3455	0.049578
	1.1363	1.3394			1.3394	1.3454	0.049567
	1.1319	1.3394			1.3394	1.3453	0.049554
	1.1275	1.3393			1.3393	1.3452	0.04954
	1.1232	1.3392			1.3392	1.3451	0.049524
	1.1189	1.3392			1.3392	1.3451	0.049508
	1.1147	1.3391			1.3391	1.345	0.049491
	1.1105	1.339			1.339	1.3449	0.049473
	1.1064	1.3389			1.3389	1.3448	0.049455
	1.1024	1.3389			1.3389	1.3447	0.049436
	1.0984	1.3388			1.3388	1.3446	0.049418
	1.0944	1.3387			1.3387	1.3445	0.049399
	1.0906	1.3386			1.3386	1.3444	0.04938
	1.0868	1.3386			1.3386	1.3442	0.049361
	1.0831	1.3385			1.3385	1.3441	0.049343
	1.0795	1.3384			1.3384	1.344	0.049325
	1.0759	1.3383			1.3383	1.3439	0.049308
	1.0725	1.3382			1.3382	1.3438	0.049292
	1.0691	1.3382			1.3382	1.3437	0.049276
	1.0659	1.3381			1.3381	1.3436	0.049262
	1.0627	1.338			1.338	1.3435	0.049249
	1.0596	1.3379			1.3379	1.3433	0.049237
	1.0567	1.3379			1.3379	1.3432	0.049227
	1.0538	1.3378			1.3378	1.3431	0.049217
	1.0511	1.3377			1.3377	1.343	0.04921
	1.0484	1.3376			1.3376	1.3429	0.049203
	1.0459	1.3376			1.3376	1.3427	0.049198
	1.0436	1.3375			1.3375	1.3426	0.049195
	1.0413	1.3374			1.3374	1.3425	0.049193
	1.0392	1.3373			1.3373	1.3424	0.049193
	1.0372	1.3373			1.3373	1.3423	0.049195
	1.0353	1.3372			1.3372	1.3421	0.049199
	1.0336	1.3371			1.3371	1.342	0.049205
	1.032	1.337			1.337	1.3419	0.049213
	1.0305	1.337			1.337	1.3418	0.049224
	1.0292	1.3369			1.3369	1.3417	0.049237
	1.0281	1.3368			1.3368	1.3416	0.049252
	1.0271	1.3367			1.3367	1.3414	0.04927
	1.0263	1.3367			1.3367	1.3413	0.04929
	1.0256	1.3366			1.3366	1.3412	0.049312
	1.0251	1.3365			1.3365	1.3411	0.049337
	1.0248	1.3365			1.3365	1.341	0.049365
	1.0246	1.3364			1.3364	1.3409	0.049394
	1.0246	1.3363			1.3363	1.3408	0.049426
	1.0248	1.3363			1.3363	1.3407	0.04946
	1.0252	1.3362			1.3362	1.3406	0.049496
	1.0257	1.3362			1.3362	1.3405	0.049535
	1.0265	1.3361			1.3361	1.3404	0.049575
	1.0274	1.336			1.336	1.3403	0.049617
	1.0285	1.336			1.336	1.3402	0.049661
	1.0299	1.3359			1.3359	1.3401	0.049707
	1.0314	1.3359			1.3359	1.34	0.049755
	1.0332	1.3358			1.3358	1.3399	0.049805
	1.0351	1.3358			1.3358	1.3398	0.049856
	1.0373	1.3357			1.3357	1.3397	0.049909
	1.0396	1.3357			1.3357	1.3396	0.049962
	1.0422	1.3357			1.3357	1.3396	0.050017
	1.045	1.3356			1.3356	1.3395	0.050073
	1.0481	1.3356			1.3356	1.3394	0.050129
	1.0513	1.3355			1.3355	1.3394	0.050185
	1.0549	1.3355			1.3355	1.3393	0.050242
	1.0586	1.3355			1.3355	1.3392	0.050299
	1.0625	1.3355			1.3355	1.3392	0.050355
	1.0667	1.3354			1.3354	1.3391	0.050412
	1.0711	1.3354			1.3354	1.3391	0.050467
	1.0758	1.3354			1.3354	1.3391	0.050522
	1.0806	1.3354			1.3354	1.339	0.050576
	1.0856	1.3354			1.3354	1.339	0.050628
	1.0908	1.3353			1.3353	1.339	0.05068
	1.0962	1.3353			1.3353	1.339	0.05073
	1.1018	1.3353			1.3353	1.339	0.050779
	1.1075	1.3353			1.3353	1.3389	0.050826
	1.1134	1.3353			1.3353	1.3389	0.050871
	1.1195	1.3353			1.3353	1.339	0.050914
	1.1257	1.3353			1.3353	1.339	0.050956
	1.132	1.3354			1.3354	1.339	0.050995
	1.1385	1.3354			1.3354	1.339	0.051032
	1.1452	1.3354			1.3354	1.339	0.051067
	1.152	1.3354			1.3354	1.3391	0.0511
	1.1588	1.3354			1.3354	1.3391	0.05113
	1.1658	1.3355			1.3355	1.3391	0.051158
	1.173	1.3355			1.3355	1.3392	0.051184
	1.1802	1.3355			1.3355	1.3392	0.051208
	1.1875	1.3356			1.3356	1.3393	0.051229
	1.1949	1.3356			1.3356	1.3394	0.051249
	1.2023	1.3357			1.3357	1.3394	0.051267
	1.2099	1.3357			1.3357	1.3395	0.051283
	1.2175	1.3358			1.3358	1.3396	0.051298
	1.2252	1.3358			1.3358	1.3397	0.051312
	1.233	1.3359			1.3359	1.3398	0.051324
	1.2408	1.336			1.336	1.3399	0.051336
	1.2486	1.336			1.336	1.34	0.051347
	1.2565	1.3361			1.3361	1.3402	0.051358
	1.2644	1.3362			1.3362	1.3403	0.051369
	1.2723	1.3363			1.3363	1.3404	0.051381
	1.2803	1.3364			1.3364	1.3406	0.051394
	1.2883	1.3365			1.3365	1.3407	0.051408
	1.2963	1.3366			1.3366	1.3409	0.051424
	1.3042	1.3367			1.3367	1.341	0.051442
	1.3122	1.3368			1.3368	1.3412	0.051463
	1.3202	1.3369			1.3369	1.3414	0.051488
	1.3281	1.3371			1.3371	1.3415	0.051515
	1.336	1.3372			1.3372	1.3417	0.051547
	1.3439	1.3373			1.3373	1.3419	0.051584
	1.3518	1.3375			1.3375	1.3421	0.051626
	1.3596	1.3376			1.3376	1.3423	0.051673
	1.3673	1.3378			1.3378	1.3425	0.051726
	1.375	1.338			1.338	1.3427	0.051786
	1.3826	1.3381			1.3381	1.343	0.051853
	1.3902	1.3383			1.3383	1.3432	0.051928
	1.3977	1.3385			1.3385	1.3434	0.052012
	1.4051	1.3387			1.3387	1.3436	0.052105
	1.4124	1.3389			1.3389	1.3439	0.052207
	1.4196	1.339			1.339	1.3441	0.052318
	1.4268	1.3393			1.3393	1.3444	0.052441
	1.4338	1.3395			1.3395	1.3446	0.052574
	1.4407	1.3397			1.3397	1.3449	0.052718
	1.4474	1.3399			1.3399	1.3452	0.052875
	1.4541	1.3402			1.3402	1.3454	0.053043
	1.4606	1.3405			1.3405	1.3457	0.053224
	1.467	1.3408			1.3408	1.346	0.053418
	1.4732	1.3411			1.3411	1.3462	0.053625
	1.4793	1.3414			1.3414	1.3465	0.053845
	1.4852	1.3418			1.3418	1.3468	0.054079
	1.491	1.3421			1.3421	1.3471	0.054326
	1.4966	1.3425			1.3425	1.3474	0.054586
	1.502	1.3429			1.3429	1.3477	0.054861
	1.5072	1.3433			1.3433	1.348	0.055149
	1.5122	1.3437			1.3437	1.3483	0.05545
	1.5171	1.3441			1.3441	1.3486	0.055766
	1.5217	1.3446			1.3446	1.3489	0.056095
	1.5261	1.345			1.345	1.3492	0.056438
	1.5303	1.3455			1.3455	1.3495	0.056793
	1.5343	1.3459			1.3459	1.3498	0.057162
	1.5381	1.3463			1.3463	1.3502	0.057543
	1.5416	1.3468			1.3468	1.3505	0.057935
	1.5449	1.3472			1.3472	1.3508	0.058339
	1.5479	1.3477			1.3477	1.3511	0.058753
	1.5507	1.3481			1.3481	1.3514	0.059178
	1.5532	1.3486			1.3486	1.3517	0.059611
	1.5554	1.349			1.349	1.352	0.060053
	1.5574	1.3495			1.3495	1.3523	0.060503
	1.5591	1.3499			1.3499	1.3527	0.060959
	1.5605	1.3503			1.3503	1.353	0.061421
	1.5616	1.3508			1.3508	1.3533	0.061888
	1.5625	1.3512			1.3512	1.3536	0.062358
	1.563	1.3516			1.3516	1.3539	0.062831
	1.5632	1.352			1.352	1.3542	0.063305
	1.5631	1.3524			1.3524	1.3545	0.06378
	1.5626	1.3528			1.3528	1.3548	0.064254
	1.5619	1.3531			1.3531	1.355	0.064726
	1.5608	1.3535			1.3535	1.3553	0.065196
	1.5593	1.3539			1.3539	1.3556	0.065662
	1.5575	1.3542			1.3542	1.3559	0.066122
	1.5554	1.3545			1.3545	1.3561	0.066577
	1.5529	1.3548			1.3548	1.3564	0.067024
	1.55	1.3551			1.3551	1.3567	0.067462
	1.5467	1.3554			1.3554	1.3569	0.067891
	1.5431	1.3557			1.3557	1.3572	0.06831
	1.5391	1.356			1.356	1.3574	0.068717
	1.5347	1.3562			1.3562	1.3576	0.069111
	1.5298	1.3564			1.3564	1.3578	0.069493
	1.5246	1.3566			1.3566	1.358	0.06986
	1.519	1.3568			1.3568	1.3582	0.070211
	1.5131	1.357			1.357	1.3584	0.070546
	1.5068	1.3572			1.3572	1.3586	0.070863
	1.5001	1.3573			1.3573	1.3588	0.071162
	1.4931	1.3575			1.3575	1.359	0.071441
	1.4857	1.3576			1.3576	1.3591	0.0717
	1.478	1.3577			1.3577	1.3593	0.071939
	1.47	1.3578			1.3578	1.3594	0.072156
	1.4617	1.3579			1.3579	1.3596	0.072351
	1.4531	1.3579			1.3579	1.3597	0.072523
	1.4442	1.358			1.358	1.3598	0.072673
	1.435	1.358			1.358	1.3599	0.072799
	1.4255	1.358			1.358	1.36	0.072902
	1.4158	1.358			1.358	1.36	0.072982
	1.4058	1.358			1.358	1.3601	0.073038
	1.3956	1.3579			1.3579	1.3602	0.07307
	1.3851	1.3579			1.3579	1.3602	0.07308
	1.3744	1.3578			1.3578	1.3602	0.073066
	1.3635	1.3578			1.3578	1.3602	0.073029
	1.3524	1.3577			1.3577	1.3602	0.072968
	1.3411	1.3576			1.3576	1.3602	0.072885
	1.3296	1.3574			1.3574	1.3602	0.07278
	1.3179	1.3573			1.3573	1.3602	0.072651
	1.306	1.3572			1.3572	1.3601	0.072501
	1.294	1.357			1.357	1.3601	0.072329
	1.2818	1.3569			1.3569	1.36	0.072136
	1.2695	1.3567			1.3567	1.3599	0.071922
	1.257	1.3565			1.3565	1.3598	0.071689
	1.2444	1.3563			1.3563	1.3597	0.071436
	1.2317	1.3561			1.3561	1.3596	0.071166
	1.2189	1.3559			1.3559	1.3594	0.070878
	1.206	1.3557			1.3557	1.3593	0.070575
	1.1929	1.3555			1.3555	1.3591	0.070255
	1.1799	1.3552			1.3552	1.359	0.069922
	1.1667	1.355			1.355	1.3588	0.069574
	1.1535	1.3548			1.3548	1.3586	0.069214
	1.1402	1.3545			1.3545	1.3584	0.068842
	1.1268	1.3543			1.3543	1.3582	0.068459
	1.1135	1.354			1.354	1.358	0.068066
	1.1001	1.3538			1.3538	1.3577	0.067663
	1.0867	1.3536			1.3536	1.3575	0.067252
	1.0733	1.3533			1.3533	1.3572	0.066832
	1.0598	1.3531			1.3531	1.357	0.066405
	1.0464	1.3529			1.3529	1.3567	0.065972
	1.033	1.3526			1.3526	1.3564	0.065533
	1.0197	1.3524			1.3524	1.3562	0.06509
	1.0063	1.3522			1.3522	1.3559	0.064642
	0.99306	1.352			1.352	1.3556	0.06419
	0.97984	1.3518			1.3518	1.3553	0.063735
	0.96667	1.3516			1.3516	1.355	0.063278
	0.95358	1.3514			1.3514	1.3546	0.062818
	0.94057	1.3512			1.3512	1.3543	0.062357
	0.92765	1.351			1.351	1.354	0.061894
	0.91483	1.3508			1.3508	1.3537	0.061431
	0.90212	1.3506			1.3506	1.3533	0.060967
	0.88953	1.3504			1.3504	1.353	0.060503
	0.87706	1.3502			1.3502	1.3527	0.06004
	0.86473	1.3499			1.3499	1.3523	0.059578
	0.85255	1.3497			1.3497	1.352	0.059119
	0.84052	1.3495			1.3495	1.3516	0.058663
	0.82866	1.3492			1.3492	1.3513	0.058212
	0.81697	1.349			1.349	1.3509	0.057764
	0.80546	1.3487			1.3487	1.3506	0.057323
	0.79414	1.3485			1.3485	1.3502	0.056888
	0.78302	1.3482			1.3482	1.3499	0.05646
	0.77211	1.348			1.348	1.3495	0.056041
	0.76142	1.3477			1.3477	1.3491	0.055631
	0.75096	1.3475			1.3475	1.3488	0.055232
	0.74073	1.3472			1.3472	1.3484	0.054845
	0.73075	1.347			1.347	1.3481	0.054471
	0.72102	1.3467			1.3467	1.3477	0.05411
	0.71156	1.3465			1.3465	1.3474	0.053765
	0.70237	1.3462			1.3462	1.347	0.053435
	0.69346	1.346			1.346	1.3467	0.053121
	0.68484	1.3457			1.3457	1.3463	0.052825
	0.67652	1.3455			1.3455	1.346	0.052549
	0.66852	1.3452			1.3452	1.3456	0.052291
	0.66083	1.345			1.345	1.3453	0.052052
	0.65346	1.3447			1.3447	1.3449	0.051832
	0.64644	1.3445			1.3445	1.3446	0.051633
	0.63976	1.3442			1.3442	1.3442	0.051453
	0.63343	1.344			1.344	1.3439	0.051295
	0.62747	1.3437			1.3437	1.3436	0.051157
	0.62188	1.3435			1.3435	1.3432	0.051039
	0.61667	1.3432			1.3432	1.3429	0.050943
	0.61186	1.343			1.343	1.3426	0.050867
	0.60744	1.3428			1.3428	1.3423	0.050811
	0.60344	1.3425			1.3425	1.3419	0.050775
	0.59985	1.3423			1.3423	1.3416	0.050759
	0.59669	1.3421			1.3421	1.3413	0.050763
	0.59396	1.3419			1.3419	1.341	0.050787
	0.59168	1.3416			1.3416	1.3407	0.050831
	0.58986	1.3414			1.3414	1.3404	0.050893
	0.5885	1.3412			1.3412	1.3401	0.050972
	0.58761	1.341			1.341	1.3398	0.051069
	0.58721	1.3408			1.3408	1.3395	0.051181
	0.5873	1.3406			1.3406	1.3392	0.051307
	0.58788	1.3404			1.3404	1.3389	0.051447
	0.58897	1.3402			1.3402	1.3386	0.051599
	0.59057	1.34			1.34	1.3384	0.051763
	0.59265	1.3398			1.3398	1.3381	0.051936
	0.59522	1.3397			1.3397	1.3378	0.052117
	0.59825	1.3395			1.3395	1.3376	0.052305
	0.60175	1.3393			1.3393	1.3373	0.052499
	0.60571	1.3391			1.3391	1.3371	0.052698
	0.6101	1.339			1.339	1.3368	0.052899
	0.61494	1.3388			1.3388	1.3366	0.053102
	0.6202	1.3387			1.3387	1.3363	0.053304
	0.62587	1.3385			1.3385	1.3361	0.053506
	0.63196	1.3384			1.3384	1.3359	0.053704
	0.63844	1.3382			1.3382	1.3357	0.053899
	0.64531	1.3381			1.3381	1.3354	0.05409
	0.65256	1.338			1.338	1.3352	0.054274
	0.66018	1.3378			1.3378	1.335	0.054453
	0.66816	1.3377			1.3377	1.3348	0.054623
	0.67649	1.3376			1.3376	1.3346	0.054785
	0.68516	1.3375			1.3375	1.3345	0.054937
	0.69417	1.3374			1.3374	1.3343	0.055079
	0.7035	1.3373			1.3373	1.3341	0.055211
	0.71315	1.3372			1.3372	1.3339	0.055331
	0.7231	1.3371			1.3371	1.3338	0.055439
	0.73335	1.337			1.337	1.3336	0.055535
	0.74388	1.3369			1.3369	1.3335	0.055618
	0.75469	1.3368			1.3368	1.3333	0.055688
	0.76577	1.3367			1.3367	1.3332	0.055746
	0.77711	1.3367			1.3367	1.3331	0.05579
	0.7887	1.3366			1.3366	1.3329	0.05582
	0.80053	1.3365			1.3365	1.3328	0.055837
	0.81259	1.3365			1.3365	1.3327	0.055841
	0.82487	1.3364			1.3364	1.3326	0.055831
	0.83737	1.3363			1.3363	1.3325	0.055808
	0.85007	1.3363			1.3363	1.3324	0.055773
	0.86296	1.3362			1.3362	1.3323	0.055724
	0.87603	1.3362			1.3362	1.3322	0.055663
	0.88929	1.3361			1.3361	1.3322	0.055589
	0.90271	1.3361			1.3361	1.3321	0.055502
	0.91628	1.3361			1.3361	1.3321	0.055404
	0.93	1.336			1.336	1.332	0.055293
	0.94386	1.336			1.336	1.332	0.05517
	0.95786	1.336			1.336	1.332	0.055036
	0.97197	1.3359			1.3359	1.3319	0.054889
	0.98619	1.3359			1.3359	1.3319	0.05473
	1.0005	1.3359			1.3359	1.332	0.05456
	1.0149	1.3358			1.3358	1.332	0.054379
	1.0294	1.3358			1.3358	1.332	0.054186
	1.044	1.3358			1.3358	1.332	0.053982
	1.0586	1.3358			1.3358	1.3321	0.053768
	1.0733	1.3357			1.3357	1.3321	0.053542
	1.0881	1.3357			1.3357	1.3322	0.053306
	1.1028	1.3357			1.3357	1.3323	0.05306
	1.1176	1.3357			1.3357	1.3324	0.052803
	1.1324	1.3356			1.3356	1.3325	0.052537
	1.1473	1.3356			1.3356	1.3326	0.05226
	1.1621	1.3356			1.3356	1.3327	0.051974
	1.1769	1.3356			1.3356	1.3329	0.051679
	1.1917	1.3356			1.3356	1.333	0.051376
	1.2065	1.3356			1.3356	1.3332	0.051066
	1.2212	1.3357			1.3357	1.3333	0.050749
	1.2359	1.3357			1.3357	1.3335	0.050427
	1.2505	1.3357			1.3357	1.3337	0.0501
	1.2651	1.3358			1.3358	1.3339	0.049771
	1.2795	1.3358			1.3358	1.3341	0.049439
	1.2939	1.3359			1.3359	1.3344	0.049108
	1.3083	1.336			1.336	1.3346	0.048777
	1.3225	1.3361			1.3361	1.3348	0.048449
	1.3366	1.3362			1.3362	1.3351	0.048125
	1.3505	1.3364			1.3364	1.3353	0.047806
	1.3644	1.3365			1.3365	1.3356	0.047495
	1.3781	1.3367			1.3367	1.3359	0.047193
	1.3916	1.3368			1.3368	1.3362	0.046904
	1.405	1.337			1.337	1.3365	0.046629
	1.4182	1.3373			1.3373	1.3368	0.046371
	1.4313	1.3375			1.3375	1.3372	0.046132
	1.4442	1.3377			1.3377	1.3375	0.045916
	1.4568	1.338			1.338	1.3378	0.045723
	1.4693	1.3383			1.3383	1.3382	0.045556
	1.4815	1.3386			1.3386	1.3386	0.045417
	1.4936	1.3389			1.3389	1.339	0.045309
	1.5054	1.3392			1.3392	1.3393	0.045234
	1.5169	1.3396			1.3396	1.3397	0.045194
	1.5282	1.34			1.34	1.3402	0.04519
	1.5392	1.3403			1.3403	1.3406	0.045225
	1.55	1.3408			1.3408	1.341	0.0453
	1.5605	1.3412			1.3412	1.3414	0.045416
	1.5707	1.3416			1.3416	1.3419	0.045574
	1.5806	1.3421			1.3421	1.3423	0.045775
	1.5902	1.3426			1.3426	1.3428	0.046019
	1.5995	1.3431			1.3431	1.3432	0.046307
	1.6085	1.3436			1.3436	1.3437	0.046638
	1.6171	1.3441			1.3441	1.3441	0.047013
	1.6254	1.3447			1.3447	1.3446	0.047432
	1.6333	1.3453			1.3453	1.3451	0.047893
	1.6409	1.3458			1.3458	1.3456	0.048396
	1.648	1.3465			1.3465	1.346	0.048939
	1.6549	1.3471			1.3471	1.3465	0.04952
	1.6613	1.3477			1.3477	1.347	0.050139
	1.6673	1.3484			1.3484	1.3475	0.050793
	1.6729	1.349			1.349	1.348	0.05148
	1.6781	1.3497			1.3497	1.3485	0.052198
	1.6829	1.3504			1.3504	1.349	0.052945
	1.6873	1.3511			1.3511	1.3494	0.053717
	1.6913	1.3518			1.3518	1.3499	0.054514
	1.6949	1.3526			1.3526	1.3504	0.055332
	1.6981	1.3533			1.3533	1.3509	0.056169
	1.7009	1.3541			1.3541	1.3514	0.057024
	1.7033	1.3548			1.3548	1.3519	0.057893
	1.7054	1.3556			1.3556	1.3523	0.058775
	1.7071	1.3564			1.3564	1.3528	0.059667
	1.7085	1.3572			1.3572	1.3533	0.060566
	1.7095	1.3579			1.3579	1.3538	0.061472
	1.7102	1.3587			1.3587	1.3542	0.062382
	1.7105	1.3595			1.3595	1.3547	0.063293
	1.7106	1.3604			1.3604	1.3551	0.064204
	1.7102	1.3612			1.3612	1.3556	0.065113
	1.7096	1.362			1.362	1.356	0.066018
	1.7087	1.3628			1.3628	1.3565	0.066917
	1.7074	1.3636			1.3636	1.3569	0.067809
	1.7059	1.3644			1.3644	1.3573	0.068692
	1.7041	1.3652			1.3652	1.3578	0.069563
	1.702	1.366			1.366	1.3582	0.070423
	1.6996	1.3668			1.3668	1.3586	0.07127
	1.6969	1.3676			1.3676	1.359	0.072102
	1.694	1.3684			1.3684	1.3594	0.072918
	1.6908	1.3692			1.3692	1.3598	0.073718
	1.6873	1.3699			1.3699	1.3602	0.0745
	1.6837	1.3707			1.3707	1.3605	0.075264
	1.6797	1.3714			1.3714	1.3609	0.076008
	1.6756	1.3722			1.3722	1.3612	0.076731
	1.6712	1.3729			1.3729	1.3616	0.077432
	1.6666	1.3736			1.3736	1.3619	0.078111
	1.6617	1.3742			1.3742	1.3623	0.078768
	1.6567	1.3749			1.3749	1.3626	0.0794
	1.6515	1.3755			1.3755	1.3629	0.080009
	1.646	1.3761			1.3761	1.3632	0.080593
	1.6404	1.3767			1.3767	1.3635	0.081153
	1.6346	1.3773			1.3773	1.3638	0.081688
	1.6286	1.3778			1.3778	1.364	0.082197
	1.6225	1.3783			1.3783	1.3643	0.08268
	1.6161	1.3788			1.3788	1.3645	0.083138
	1.6097	1.3792			1.3792	1.3648	0.08357
	1.603	1.3796			1.3796	1.365	0.083976
	1.5963	1.38			1.38	1.3652	0.084356
	1.5894	1.3803			1.3803	1.3655	0.08471
	1.5823	1.3806			1.3806	1.3657	0.085038
	1.5751	1.3808			1.3808	1.3659	0.08534
	1.5679	1.381			1.381	1.366	0.085616
	1.5605	1.3811			1.3811	1.3662	0.085866
	1.5529	1.3812			1.3812	1.3664	0.08609
	1.5453	1.3813			1.3813	1.3665	0.086289
	1.5376	1.3813			1.3813	1.3667	0.086463
	1.5298	1.3814			1.3814	1.3668	0.086612
	1.522	1.3814			1.3814	1.3669	0.086736
	1.514	1.3814			1.3814	1.3671	0.086836
	1.506	1.3813			1.3813	1.3672	0.086911
	1.4979	1.3813			1.3813	1.3673	0.086963
	1.4898	1.3812			1.3812	1.3673	0.086991
	1.4816	1.3811			1.3811	1.3674	0.086997
	1.4734	1.381			1.381	1.3675	0.08698
	1.4651	1.3809			1.3809	1.3675	0.086942
	1.4568	1.3808			1.3808	1.3676	0.086882
	1.4485	1.3807			1.3807	1.3676	0.086801
	1.4401	1.3805			1.3805	1.3676	0.0867
	1.4318	1.3803			1.3803	1.3676	0.08658
	1.4234	1.3801			1.3801	1.3676	0.086441
	1.415	1.3799			1.3799	1.3676	0.086283
	1.4067	1.3797			1.3797	1.3676	0.086108
	1.3984	1.3795			1.3795	1.3676	0.085916
	1.39	1.3793			1.3793	1.3676	0.085708
	1.3817	1.379			1.379	1.3675	0.085485
	1.3735	1.3788			1.3788	1.3675	0.085247
	1.3653	1.3785			1.3785	1.3674	0.084994
	1.3571	1.3782			1.3782	1.3673	0.084729
	1.349	1.3779			1.3779	1.3673	0.084451
	1.3409	1.3777			1.3777	1.3672	0.084161
	1.3329	1.3774			1.3774	1.3671	0.083861
	1.325	1.377			1.377	1.367	0.08355
	1.3171	1.3767			1.3767	1.3669	0.083229
	1.3093	1.3764			1.3764	1.3668	0.082899
	1.3017	1.3761			1.3761	1.3667	0.082562
	1.2941	1.3758			1.3758	1.3665	0.082216
	1.2866	1.3754			1.3754	1.3664	0.081864
	1.2792	1.3751			1.3751	1.3663	0.081506
	1.272	1.3748			1.3748	1.3661	0.081141
	1.2648	1.3744			1.3744	1.366	0.080772
	1.2578	1.3741			1.3741	1.3658	0.080399
	1.2509	1.3737			1.3737	1.3657	0.080021
	1.2442	1.3734			1.3734	1.3655	0.07964
	1.2376	1.373			1.373	1.3654	0.079257
	1.2312	1.3726			1.3726	1.3652	0.078871
	1.2249	1.3723			1.3723	1.365	0.078484
	1.2188	1.3719			1.3719	1.3648	0.078097
	1.2129	1.3716			1.3716	1.3646	0.077709
	1.2071	1.3712			1.3712	1.3645	0.077322
	1.2015	1.3708			1.3708	1.3643	0.076936
	1.1961	1.3705			1.3705	1.3641	0.076551
	1.191	1.3701			1.3701	1.3639	0.076169
	1.186	1.3697			1.3697	1.3637	0.075789
	1.1812	1.3694			1.3694	1.3635	0.075413
	1.1766	1.369			1.369	1.3633	0.07504
	1.1723	1.3687			1.3687	1.3631	0.074672
	1.1682	1.3683			1.3683	1.3629	0.074309
	1.1642	1.3679			1.3679	1.3627	0.07395
	1.1605	1.3676			1.3676	1.3625	0.073597
	1.1569	1.3672			1.3672	1.3623	0.07325
	1.1536	1.3669			1.3669	1.362	0.072908
	1.1504	1.3665			1.3665	1.3618	0.072572
	1.1474	1.3662			1.3662	1.3616	0.072243
	1.1446	1.3659			1.3659	1.3614	0.07192
	1.142	1.3655			1.3655	1.3612	0.071603
	1.1395	1.3652			1.3652	1.361	0.071293
	1.1372	1.3648			1.3648	1.3608	0.070989
	1.1351	1.3645			1.3645	1.3606	0.070691
	1.1331	1.3642			1.3642	1.3604	0.070401
	1.1313	1.3639			1.3639	1.3602	0.070117
	1.1296	1.3635			1.3635	1.36	0.06984
	1.128	1.3632			1.3632	1.3597	0.06957
	1.1266	1.3629			1.3629	1.3595	0.069306
	1.1253	1.3626			1.3626	1.3593	0.06905
	1.1241	1.3623			1.3623	1.3591	0.0688
	1.1231	1.362			1.362	1.3589	0.068557
	1.1222	1.3617			1.3617	1.3587	0.06832
	1.1214	1.3614			1.3614	1.3585	0.06809
	1.1207	1.3611			1.3611	1.3583	0.067868
	1.1201	1.3608			1.3608	1.3582	0.067651
	1.1196	1.3605			1.3605	1.358	0.067442
	1.1193	1.3603			1.3603	1.3578	0.067238
	1.119	1.36			1.36	1.3576	0.067041
	1.1188	1.3597			1.3597	1.3574	0.06685
	1.1186	1.3595			1.3595	1.3572	0.066666
	1.1186	1.3592			1.3592	1.357	0.066487
	1.1186	1.3589			1.3589	1.3569	0.066315
	1.1187	1.3587			1.3587	1.3567	0.066148
	1.1189	1.3584			1.3584	1.3565	0.065987
	1.1191	1.3582			1.3582	1.3563	0.065832
	1.1194	1.358			1.358	1.3562	0.065683
	1.1198	1.3577			1.3577	1.356	0.065539
	1.1202	1.3575			1.3575	1.3559	0.0654
	1.1206	1.3572			1.3572	1.3557	0.065267
	1.1211	1.357			1.357	1.3555	0.065138
	1.1216	1.3568			1.3568	1.3554	0.065014
	1.1221	1.3566			1.3566	1.3552	0.064895
	1.1227	1.3563			1.3563	1.3551	0.06478
	1.1233	1.3561			1.3561	1.3549	0.064669
	1.1239	1.3559			1.3559	1.3548	0.064562
	1.1245	1.3557			1.3557	1.3546	0.06446
	1.1251	1.3555			1.3555	1.3545	0.064361
	1.1257	1.3553			1.3553	1.3544	0.064266
	1.1263	1.3551			1.3551	1.3542	0.064174
	1.127	1.3548			1.3548	1.3541	0.064086
	1.1276	1.3546			1.3546	1.354	0.064001
	1.1282	1.3544			1.3544	1.3538	0.063918
	1.1288	1.3542			1.3542	1.3537	0.063838
	1.1293	1.354			1.354	1.3536	0.063761
	1.1298	1.3538			1.3538	1.3535	0.063687
	1.1303	1.3536			1.3536	1.3533	0.063614
	1.1308	1.3534			1.3534	1.3532	0.063545
	1.1312	1.3532			1.3532	1.3531	0.063477
	1.1316	1.353			1.353	1.353	0.063411
	1.1319	1.3528			1.3528	1.3529	0.063347
	1.1322	1.3526			1.3526	1.3528	0.063285
	1.1324	1.3524			1.3524	1.3527	0.063224
	1.1326	1.3522			1.3522	1.3526	0.063164
	1.1327	1.3521			1.3521	1.3525	0.063105
	1.1327	1.3519			1.3519	1.3523	0.063048
	1.1326	1.3517			1.3517	1.3522	0.062991
	1.1325	1.3515			1.3515	1.3521	0.062936
	1.1322	1.3513			1.3513	1.352	0.062881
	1.1319	1.3511			1.3511	1.3519	0.062827
	1.1315	1.351			1.351	1.3518	0.062773
	1.131	1.3508			1.3508	1.3517	0.062721
	1.1304	1.3506			1.3506	1.3516	0.062669
	1.1297	1.3505			1.3505	1.3515	0.062617
	1.1289	1.3503			1.3503	1.3514	0.062566
	1.1279	1.3501			1.3501	1.3513	0.062515
	1.1269	1.35			1.35	1.3512	0.062464
	1.1257	1.3498			1.3498	1.3511	0.062414
	1.1244	1.3497			1.3497	1.351	0.062364
	1.1229	1.3495			1.3495	1.3509	0.062315
	1.1213	1.3493			1.3493	1.3508	0.062265
	1.1196	1.3492			1.3492	1.3507	0.062216
	1.1177	1.349			1.349	1.3506	0.062167
	1.1157	1.3489			1.3489	1.3505	0.062118
	1.1135	1.3488			1.3488	1.3504	0.062068
	1.1111	1.3486			1.3486	1.3503	0.062019
	1.1086	1.3485			1.3485	1.3502	0.06197
	1.106	1.3483			1.3483	1.3501	0.06192
	1.1031	1.3482			1.3482	1.35	0.061871
	1.1001	1.3481			1.3481	1.3499	0.06182
	1.0969	1.348			1.348	1.3498	0.06177
	1.0935	1.3478			1.3478	1.3497	0.061718
	1.0899	1.3477			1.3477	1.3496	0.061666
	1.0861	1.3476			1.3476	1.3495	0.061613
	1.0821	1.3475			1.3475	1.3494	0.061558
	1.0779	1.3473			1.3473	1.3492	0.061503
	1.0735	1.3472			1.3472	1.3491	0.061446
[truncated: 3,003 more rows]

## Sheet: Supplementary Fig. 5 a to d
	Supplementary Fig. 5 a
	Data 1. Kim Forger											Data 2. Frzilator											Data 3. Goodwin											Data 4. Goldbeter											Data 5. cAMP
	1	1	1	1	1	1	1	1	1	1		1	1	1	1	1	1	1	1	1	1		1	1	1	1	1	1	1	1	1	1		0.68837	0.693865	0.692537	0.696703	0.701465	0.706227	0.707555	0.702061	0.702061	0.702061		1	1	1	1	1
	1	1	1	1	1	1	1	1	1	1		1	1	1	1	1	1	1	1	1	1		1	1	1	1	1	1	1	1	1	1		0.693132	0.697894	0.701465	0.701465	0.706227	0.701465	0.711722	0.711722	0.711722	0.721978		0.995238	1	1	1	1
	1	1	1	1	1	1	1	1	1	1		1	1	1	1	1	1	1	1	1	1		1	1	1	1	1	1	1	1	1	1		0.717079	0.717079	0.712317	0.712317	0.721978	0.727473	0.727473	0.721978	0.721978	0.72674		0.995238	0.995238	1	1	1
	1	1	1	1	1	1	1	1	1	1		1	1	1	1	1	1	1	1	1	1		1	1	1	1	1	1	1	1	1	1		0.737212	0.730802	0.730802	0.730802	0.729716	0.723306	0.736126	0.724222	0.717811	0.733883		0.990476	0.990476	0.995238	0.995238	0.995238
	1	1	1	1	1	1	1	1	1	1		1	1	1	1	1	1	1	1	1	1		1	1	1	1	1	1	1	1	1	1		0.742706	0.732129	0.732129	0.741058	0.736296	0.730802	0.735211	0.729716	0.735211	0.744735		0.990476	0.990476	0.995238	0.995238	0.995238
	1	1	1	1	1	1	1	1	1	1		1	1	1	1	1	1	1	1	1	1		1	1	1	1	1	1	1	1	1	1		0.737212	0.726635	0.730311	0.730069	0.734478	0.736126	0.741621	0.736126	0.729716	0.755311		0.990476	0.990476	0.995238	0.995238	0.995238
	1	1	1	1	1	1	1	1	1	1		1	1	1	1	1	1	1	1	1	1		1	1	1	1	1	1	1	1	1	1		0.742706	0.742706	0.740888	0.74565	0.73283	0.735564	0.739973	0.734478	0.730802	0.753663		0.985714	0.990476	0.990476	0.990476	0.990476
	1	1	1	1	1	1	1	1	1	1		1	1	1	1	1	1	1	1	1	1		1	1	1	1	0.995238	1	1	1	1	1		0.739973	0.735806	0.739973	0.748901	0.748901	0.744139	0.744139	0.738645	0.743407	0.748901		0.985714	0.985714	0.990476	0.995238	0.995238
	1	1	1	1	1	1	1	1	1	1		1	1	1	1	1	1	1	1	1	1		0.995238	0.995238	0.995238	0.995238	0.995238	0.995238	0.995238	0.995238	0.995238	1		0.735806	0.735806	0.735806	0.73924	0.744735	0.744735	0.739973	0.734478	0.738645	0.753663		0.985714	0.985714	0.990476	0.990476	0.990476
	1	1	1	1	1	1	1	1	1	1		1	1	1	1	1	1	1	1	1	1		0.995238	0.995238	0.995238	0.995238	0.995238	0.995238	0.995238	0.995238	0.995238	0.995238		0.752793	0.735806	0.739973	0.748901	0.748901	0.755311	0.75055	0.75055	0.75696	0.760073		0.985714	0.985714	0.990476	0.990476	0.990476
	1	1	1	1	1	1	1	1	1	1		1	1	1	1	1	1	1	1	1	1		0.990476	0.990476	0.990476	0.990476	0.990476	0.990476	0.990476	0.990476	0.990476	0.990476		0.748626	0.735806	0.735806	0.744735	0.744735	0.746383	0.75055	0.746383	0.75696	0.75055		0.985714	0.985714	0.985714	0.985714	0.985714
	1	1	1	1	1	1	1	1	1	1		1	1	1	1	1	1	1	1	1	1		0.990476	0.990476	0.990476	0.990476	0.990476	0.990476	0.990476	0.990476	0.990476	0.990476		0.757555	0.735806	0.739973	0.750229	0.750229	0.751877	0.760806	0.757555	0.767216	0.760806		0.980952	0.980952	0.985714	0.985714	0.985714
	1	1	1	1	1	1	1	1	1	1		1	1	1	1	1	1	1	1	1	1		0.990476	0.990476	0.990476	0.990476	0.985714	0.985714	0.976191	0.976191	0.980952	0.980952		0.757555	0.735806	0.744735	0.759158	0.765568	0.760806	0.771978	0.761722	0.773626	0.767216		0.985714	0.985714	0.985714	0.985714	0.985714
	1	1	1	1	1	1	1	1	1	1		1	1	1	1	1	1	1	1	1	1		0.980952	0.980952	0.980952	0.980952	0.976191	0.976191	0.966667	0.966667	0.971429	0.971429		0.765568	0.755311	0.760073	0.765568	0.765568	0.765568	0.771978	0.766484	0.778388	0.771978		0.985714	0.985714	0.985714	0.985714	0.985714
	1	1	1	1	1	1	1	1	1	1		1	1	1	1	1	1	1	1	1	1		0.971429	0.971429	0.971429	0.971429	0.971429	0.971429	0.971429	0.966667	0.966667	0.971429		0.768132	0.75055	0.766484	0.766484	0.760073	0.760073	0.766484	0.768132	0.778388	0.771978		0.981385	0.981385	0.981385	0.981385	0.981385
	1	1	1	1	1	1	1	1	1	1		1	1	1	1	1	1	1	1	1	1		0.966667	0.966667	0.966667	0.966667	0.966667	0.966667	0.966667	0.957576	0.957576	0.966667		0.772894	0.751145	0.761722	0.766484	0.760073	0.760073	0.766484	0.768132	0.778388	0.778388		0.976623	0.976623	0.981385	0.981385	0.981385
	1	1	1	1	1	1	1	1	1	1		1	1	1	1	1	1	1	1	1	1		0.966667	0.966667	0.966667	0.966667	0.966667	0.957576	0.953247	0.944156	0.944156	0.953247		0.778388	0.755311	0.761722	0.771978	0.765568	0.765568	0.771978	0.772894	0.778388	0.771978		0.972671	0.972671	0.977433	0.977433	0.977433
	1	1	1	1	1	1	1	1	1	1		1	1	1	1	1	1	1	1	1	1		0.957143	0.957143	0.957143	0.957143	0.952814	0.948052	0.943723	0.939394	0.939394	0.943723		0.778388	0.755311	0.761722	0.771978	0.765568	0.765568	0.771978	0.778388	0.778388	0.771978		0.976623	0.976623	0.981385	0.981385	0.981385
	1	1	1	1	1	1	1	1	1	1		1	1	1	1	1	1	1	1	1	1		0.966667	0.966667	0.966667	0.966667	0.962338	0.957576	0.957576	0.953247	0.953247	0.957576		0.766484	0.755311	0.755311	0.760073	0.760073	0.765568	0.771978	0.771978	0.778388	0.771978		0.971862	0.976623	0.981385	0.981385	0.981385
	1	1	1	1	1	1	1	1	1	1		1	1	1	1	1	1	1	1	1	1		0.962338	0.962338	0.962338	0.962338	0.962338	0.953247	0.953247	0.948918	0.948918	0.953247		0.771978	0.765568	0.771978	0.777473	0.765568	0.765568	0.771978	0.778388	0.783883	0.777473		0.976623	0.976623	0.981385	0.981385	0.981385
	1	1	1	1	1	1	1	1	1	1		1	1	1	1	1	1	1	1	1	1		0.948918	0.948918	0.948918	0.948918	0.948918	0.939827	0.939827	0.935874	0.935874	0.948918		0.771978	0.771978	0.771978	0.777473	0.765568	0.778388	0.784799	0.778388	0.783883	0.783883		0.976623	0.976623	0.981385	0.981385	0.981385
	1	1	1	1	1	1	1	1	1	1		1	1	1	1	1	1	1	1	1	1		0.948918	0.948918	0.948918	0.948918	0.948918	0.939827	0.939827	0.935874	0.935874	0.944156		0.771978	0.765568	0.760806	0.765568	0.765568	0.771978	0.777473	0.783883	0.783883	0.783883		0.972294	0.972294	0.977056	0.977056	0.977056
	1	1	1	1	1	1	1	1	1	1		1	1	1	1	1	1	1	1	1	1		0.944589	0.944589	0.944589	0.944589	0.932355	0.927216	0.922887	0.918935	0.923264	0.931545		0.771978	0.765568	0.760806	0.765568	0.765568	0.771978	0.771978	0.778388	0.783883	0.778388		0.972294	0.972294	0.977056	0.981385	0.981385
[truncated: 8,462 more rows]
[truncated: 5 more columns]

[truncated: 10 more sheets: Supplementary Fig. 5 e to h, Supplementary Fig. 6, Supplementary Fig. 7, Supplementary Fig. 8, Supplementary Fig. 9, Supplementary Fig. 10, Supplementary Fig. 11, Supplementary Fig. 12, Supplementary Fig. 13, Supplementary Fig. 14]
